# Supplementary material for: 6-[(E)-2-Phenyl­vin­yl]-1H-indole
Source: Acta Crystallogr Sect E Struct Rep Online. 2011 Dec 10;68(Pt 1):o73. doi: 10.1107/S1600536811051750 (PMC3254428; doi:10.1107/S1600536811051750)
Supplement: Supplementary file 1 [file e-68-00o73-sup1.cif]

##############################################################################
#                                                                            #
# This CIF contains the data in a paper accepted for publication in          #
# Acta Crystallographica Section E. It conforms to the requirements of       #
# Notes for Authors for Acta Crystallographica Section E, and has been       #
# peer reviewed under the auspices of the IUCr Commission on Journals.       #
#                                                                            #
# Full details of the Crystallographic Information File format               #
# are given in the paper "The Crystallographic Information File (CIF):       #
# a New Standard Archive File for Crystallography" by S. R. Hall, F. H.      #
# Allen and I. D. Brown [Acta Cryst. (1991), A47, 655-685].                  #
#                                                                            #
# The current version of the core CIF dictionary is obtainable from          #
# ftp://ftp.iucr.org/pub/cif_core.dic.                                       #
#                                                                            #
# Software is freely available for graphical display of the structure(s)     #
# in this CIF. For information consult the CIF software page                 #
# http://www.iucr.org/resources/cif/software.                                #
#                                                                            #
# This file may be used for bona fide research purposes within the           #
# scientific community so long as proper attribution is given to the journal # 
# article from which it was obtained.                                        #
#                                                                            #
##############################################################################
data_I
_audit_creation_method     SHELXL-97
_chemical_name_systematic
;
6-[(<i>E</i>)-2-Phenylvinyl]-1<i>H</i>-indole
;
_chemical_name_common     ?
_chemical_formula_moiety     'C16 H13 N'
_chemical_formula_sum     'C16 H13 N'
_chemical_formula_iupac     'C16 H13 N'
_chemical_formula_weight     219.29
_chemical_melting_point     ?
_symmetry_cell_setting     orthorhombic
_symmetry_space_group_name_H-M     'P n a 21'
_symmetry_space_group_name_Hall     'P 2c -2n'
loop_
    _symmetry_equiv_pos_as_xyz
    'x, y, z'
    '-x, -y, z+1/2'
    'x+1/2, -y+1/2, z'
    '-x+1/2, y+1/2, z+1/2'
_cell_length_a     8.254(8)
_cell_length_b     5.626(6)
_cell_length_c     25.74(3)
_cell_angle_alpha     90.00
_cell_angle_beta     90.00
_cell_angle_gamma     90.00
_cell_volume     1195(2)
_cell_formula_units_Z     4
_cell_measurement_reflns_used     1954
_cell_measurement_theta_min     3.17
_cell_measurement_theta_max     24.99
_cell_measurement_temperature     296(2)
_exptl_crystal_description     'Prism'
_exptl_crystal_colour     'Colourless'
_exptl_crystal_size_max     0.30
_exptl_crystal_size_mid     0.20
_exptl_crystal_size_min     0.10
_exptl_crystal_density_diffrn     1.218
_exptl_crystal_density_meas     ?
_exptl_crystal_density_method     'not measured'
_exptl_crystal_F_000     464
_exptl_absorpt_coefficient_mu     0.071
_exptl_absorpt_correction_type     multi-scan
_exptl_absorpt_process_details     '(CrystalClear; Rigaku, 2005)'
_exptl_absorpt_correction_T_min     0.982
_exptl_absorpt_correction_T_max     0.993
_exptl_special_details     ?
_diffrn_ambient_temperature     296(2)
_diffrn_radiation_type     MoK\a
_diffrn_radiation_wavelength     0.71073
_diffrn_radiation_source     'fine-focus sealed tube'
_diffrn_radiation_monochromator     graphite
_diffrn_measurement_device_type     'Rigaku SCXmini CCD-detector'
_diffrn_measurement_method     'CCD profile-fitting'
_diffrn_detector_area_resol_mean     13.6612
_diffrn_reflns_number     7653
_diffrn_reflns_av_R_equivalents     0.0219
_diffrn_reflns_av_sigmaI/netI     0.0199
_diffrn_reflns_theta_min     3.17
_diffrn_reflns_theta_max     24.99
_diffrn_reflns_theta_full     24.99
_diffrn_measured_fraction_theta_max     0.997
_diffrn_measured_fraction_theta_full     0.997
_diffrn_reflns_limit_h_min     -9
_diffrn_reflns_limit_h_max     9
_diffrn_reflns_limit_k_min     -6
_diffrn_reflns_limit_k_max     6
_diffrn_reflns_limit_l_min     -27
_diffrn_reflns_limit_l_max     30
_diffrn_standards_number     0
_diffrn_standards_interval_count     .
_diffrn_standards_interval_time     .
_diffrn_standards_decay_%     ?
_refine_special_details
;
Refinement of <i>F</i>^2^ against ALL reflections. The weighted <i>R</i>-factor
<i>wR</i> and goodness of fit <i>S</i> are based on <i>F</i>^2^, conventional
<i>R</i>-factors <i>R</i> are based on <i>F</i>, with <i>F</i> set to zero for
negative <i>F</i>^2^. The threshold expression of <i>F</i>^2^ >
\s(<i>F</i>^2^) is used only for calculating <i>R</i>-factors(gt) <i>etc</i>.
and is not relevant to the choice of reflections for refinement.
<i>R</i>-factors based on <i>F</i>^2^ are statistically about twice as large
as those based on <i>F</i>, and <i>R</i>- factors based on ALL data will be
even larger.
;
_reflns_number_total     1954
_reflns_number_gt     1627
_reflns_threshold_expression     I>2\s(I)
_refine_ls_structure_factor_coef     Fsqd
_refine_ls_matrix_type     full
_refine_ls_R_factor_all     0.0563
_refine_ls_R_factor_gt     0.0457
_refine_ls_wR_factor_gt     0.1226
_refine_ls_wR_factor_ref     0.1318
_refine_ls_goodness_of_fit_ref     1.077
_refine_ls_restrained_S_all     1.100
_refine_ls_number_reflns     1954
_refine_ls_number_parameters     154
_refine_ls_number_restraints     19
_refine_ls_hydrogen_treatment     constr
_refine_ls_weighting_scheme     calc
_refine_ls_weighting_details
         'calc w=1/[\s^2^(Fo^2^)+(0.0665P)^2^+0.2586P] where P=(Fo^2^+2Fc^2^)/3'
_atom_sites_solution_hydrogens     geom
_atom_sites_solution_primary     direct
_atom_sites_solution_secondary     difmap
_refine_ls_shift/su_max     0.000
_refine_ls_shift/su_mean     0.000
_refine_diff_density_max     0.269
_refine_diff_density_min     -0.208
_refine_ls_extinction_method     none
_refine_ls_extinction_coef     0
loop_
    _atom_type_symbol
    _atom_type_description
    _atom_type_scat_dispersion_real
    _atom_type_scat_dispersion_imag
    _atom_type_scat_source
    'C' 'C' 0.0033 0.0016
                         'International Tables Vol C Tables 4.2.6.8 and 6.1.1.4'
    'H' 'H' 0.0000 0.0000
                         'International Tables Vol C Tables 4.2.6.8 and 6.1.1.4'
    'N' 'N' 0.0061 0.0033
                         'International Tables Vol C Tables 4.2.6.8 and 6.1.1.4'
_computing_data_collection     'CrystalClear (Rigaku, 2005)'
_computing_cell_refinement     'CrystalClear (Rigaku, 2005)'
_computing_data_reduction     'CrystalClear (Rigaku, 2005)'
_computing_structure_solution     'SHELXS97 (Sheldrick, 2008)'
_computing_structure_refinement     'SHELXL97 (Sheldrick, 2008)'
_computing_molecular_graphics     'DIAMOND (Brandenburg & Putz, 2005)'
_computing_publication_material
                            'SHELXL97 (Sheldrick, 2008) and PLATON (Spek, 2009)'
loop_
    _atom_site_type_symbol
    _atom_site_label
    _atom_site_fract_x
    _atom_site_fract_y
    _atom_site_fract_z
    _atom_site_U_iso_or_equiv
    _atom_site_adp_type
    _atom_site_calc_flag
    _atom_site_refinement_flags
    _atom_site_occupancy
    _atom_site_symmetry_multiplicity
    _atom_site_disorder_assembly
    _atom_site_disorder_group
    C C2 -0.0689(4) 0.5222(6) 0.31498(14) 0.0656(8) Uani d . 1 1 . .
    H H2A -0.0588 0.6242 0.2867 0.079 Uiso calc R 1 1 . .
    C C8 0.0968(4) 0.4941(5) 0.46948(12) 0.0597(6) Uani d U 1 1 . .
    C C7 0.1442(3) 0.6940(5) 0.43984(13) 0.0623(8) Uani d . 1 1 . .
    H H7A 0.2102 0.8076 0.4553 0.075 Uiso calc R 1 1 . .
    C C15 0.4035(4) 0.4885(6) 0.70717(14) 0.0687(9) Uani d . 1 1 . .
    H H15A 0.4359 0.4764 0.7417 0.082 Uiso calc R 1 1 . .
    C C5 -0.0018(3) 0.3276(5) 0.44626(11) 0.0538(7) Uani d . 1 1 . .
    H H5A -0.0369 0.1955 0.4648 0.065 Uiso calc R 1 1 . .
    C C3 0.0004(3) 0.5547(5) 0.36510(11) 0.0510(6) Uani d . 1 1 . .
    N N1 -0.1423(3) 0.2156(4) 0.36424(10) 0.0594(6) Uani d . 1 1 . .
    H H1A -0.1875 0.0850 0.3738 0.071 Uiso calc R 1 1 . .
    C C6 0.0972(3) 0.7280(5) 0.38924(13) 0.0613(8) Uani d . 1 1 . .
    H H6A 0.1289 0.8635 0.3712 0.074 Uiso calc R 1 1 . .
    C C10 0.2538(4) 0.5725(6) 0.55023(12) 0.0658(5) Uani d U 1 1 . .
    H H10A 0.3012 0.7004 0.5331 0.079 Uiso calc R 1 1 . .
    C C4 -0.0482(3) 0.3585(4) 0.39512(11) 0.0471(6) Uani d . 1 1 . .
    C C9 0.1498(4) 0.4487(6) 0.52418(13) 0.0636(5) Uani d U 1 1 . .
    H H9A 0.1036 0.3191 0.5410 0.076 Uiso calc R 1 1 . .
    C C12 0.4050(4) 0.6954(6) 0.62754(15) 0.0720(9) Uani d . 1 1 . .
    H H12A 0.4403 0.8245 0.6080 0.086 Uiso calc R 1 1 . .
    C C13 0.2544(4) 0.3359(6) 0.63444(13) 0.0709(9) Uani d . 1 1 . .
    H H13A 0.1880 0.2199 0.6200 0.085 Uiso calc R 1 1 . .
    C C11 0.3047(4) 0.5306(6) 0.60460(13) 0.0640(6) Uani d U 1 1 . .
    C C14 0.3045(4) 0.3175(6) 0.68583(14) 0.0716(9) Uani d . 1 1 . .
    H H14A 0.2710 0.1891 0.7059 0.086 Uiso calc R 1 1 . .
    C C16 0.4541(4) 0.6758(7) 0.67764(14) 0.0745(9) Uani d . 1 1 . .
    H H16A 0.5223 0.7901 0.6919 0.089 Uiso calc R 1 1 . .
    C C1 -0.1528(4) 0.3136(6) 0.31610(14) 0.0672(8) Uani d . 1 1 . .
    H H1B -0.2087 0.2483 0.2882 0.081 Uiso calc R 1 1 . .
loop_
    _atom_site_aniso_label
    _atom_site_aniso_U_11
    _atom_site_aniso_U_22
    _atom_site_aniso_U_33
    _atom_site_aniso_U_12
    _atom_site_aniso_U_13
    _atom_site_aniso_U_23
    C2 0.0589(17) 0.074(2) 0.0634(19) 0.0063(16) 0.0072(14) 0.0118(17)
    C8 0.0534(11) 0.0637(12) 0.0620(12) 0.0073(10) 0.0089(9) -0.0038(11)
    C7 0.0517(15) 0.0564(17) 0.079(2) -0.0009(13) 0.0019(15) -0.0132(16)
    C15 0.0648(19) 0.078(2) 0.063(2) 0.0144(17) -0.0019(16) -0.0018(18)
    C5 0.0495(14) 0.0506(14) 0.0612(19) 0.0012(12) 0.0077(13) 0.0047(14)
    C3 0.0395(12) 0.0517(14) 0.0618(17) 0.0039(11) 0.0095(13) 0.0058(13)
    N1 0.0490(12) 0.0554(13) 0.0739(18) -0.0070(10) 0.0006(12) -0.0002(13)
    C6 0.0507(14) 0.0428(13) 0.090(2) 0.0006(12) 0.0138(16) 0.0090(16)
    C10 0.0604(10) 0.0708(11) 0.0661(10) 0.0047(9) 0.0093(8) -0.0033(9)
    C4 0.0389(12) 0.0474(13) 0.0550(16) 0.0029(10) 0.0045(12) 0.0009(12)
    C9 0.0579(9) 0.0675(11) 0.0654(10) 0.0049(9) 0.0093(8) -0.0047(9)
    C12 0.0658(19) 0.074(2) 0.077(2) -0.0057(16) 0.0101(18) 0.0082(19)
    C13 0.0671(19) 0.071(2) 0.074(2) -0.0016(16) -0.0065(18) -0.0103(18)
    C11 0.0590(11) 0.0707(12) 0.0624(12) 0.0082(11) 0.0107(10) -0.0022(11)
    C14 0.073(2) 0.070(2) 0.072(2) 0.0003(16) 0.0026(17) 0.0096(17)
    C16 0.067(2) 0.078(2) 0.078(3) -0.0089(17) -0.0027(18) -0.0035(19)
    C1 0.0569(17) 0.082(2) 0.0630(19) 0.0074(16) -0.0034(15) -0.0041(18)
_geom_special_details
;
All e.s.d.'s (except the e.s.d. in the dihedral angle between two l.s. planes)
are estimated using the full covariance matrix. The cell e.s.d.'s are taken
into account individually in the estimation of e.s.d.'s in distances, angles
and torsion angles; correlations between e.s.d.'s in cell parameters are only
used when they are defined by crystal symmetry. An approximate (isotropic)
treatment of cell e.s.d.'s is used for estimating e.s.d.'s involving l.s.
planes.
;
loop_
    _geom_bond_atom_site_label_1
    _geom_bond_atom_site_label_2
    _geom_bond_site_symmetry_2
    _geom_bond_distance
    _geom_bond_publ_flag
    C2 C1 . 1.363(5) ?
    C2 C3 . 1.423(5) ?
    C2 H2A . 0.9300 ?
    C8 C5 . 1.377(4) ?
    C8 C7 . 1.415(4) ?
    C8 C9 . 1.497(5) ?
    C7 C6 . 1.372(5) ?
    C7 H7A . 0.9300 ?
    C15 C16 . 1.365(5) ?
    C15 C14 . 1.377(5) ?
    C15 H15A . 0.9300 ?
    C5 C4 . 1.382(4) ?
    C5 H5A . 0.9300 ?
    C3 C4 . 1.406(4) ?
    C3 C6 . 1.405(4) ?
    N1 C1 . 1.359(4) ?
    N1 C4 . 1.372(4) ?
    N1 H1A . 0.8600 ?
    C6 H6A . 0.9300 ?
    C10 C9 . 1.293(4) ?
    C10 C11 . 1.480(5) ?
    C10 H10A . 0.9300 ?
    C9 H9A . 0.9300 ?
    C12 C16 . 1.356(5) ?
    C12 C11 . 1.376(5) ?
    C12 H12A . 0.9300 ?
    C13 C14 . 1.390(5) ?
    C13 C11 . 1.401(4) ?
    C13 H13A . 0.9300 ?
    C14 H14A . 0.9300 ?
    C16 H16A . 0.9300 ?
    C1 H1B . 0.9300 ?
loop_
    _geom_angle_atom_site_label_1
    _geom_angle_atom_site_label_2
    _geom_angle_atom_site_label_3
    _geom_angle_site_symmetry_1
    _geom_angle_site_symmetry_3
    _geom_angle
    _geom_angle_publ_flag
    C1 C2 C3 . . 107.2(3) ?
    C1 C2 H2A . . 126.4 ?
    C3 C2 H2A . . 126.4 ?
    C5 C8 C7 . . 118.0(3) ?
    C5 C8 C9 . . 117.7(3) ?
    C7 C8 C9 . . 124.2(3) ?
    C6 C7 C8 . . 123.0(3) ?
    C6 C7 H7A . . 118.5 ?
    C8 C7 H7A . . 118.5 ?
    C16 C15 C14 . . 119.9(3) ?
    C16 C15 H15A . . 120.0 ?
    C14 C15 H15A . . 120.0 ?
    C8 C5 C4 . . 119.5(3) ?
    C8 C5 H5A . . 120.3 ?
    C4 C5 H5A . . 120.3 ?
    C4 C3 C6 . . 117.7(3) ?
    C4 C3 C2 . . 106.4(3) ?
    C6 C3 C2 . . 135.9(3) ?
    C1 N1 C4 . . 109.1(2) ?
    C1 N1 H1A . . 125.5 ?
    C4 N1 H1A . . 125.5 ?
    C7 C6 C3 . . 118.9(3) ?
    C7 C6 H6A . . 120.5 ?
    C3 C6 H6A . . 120.5 ?
    C9 C10 C11 . . 126.4(3) ?
    C9 C10 H10A . . 116.8 ?
    C11 C10 H10A . . 116.8 ?
    N1 C4 C5 . . 129.5(2) ?
    N1 C4 C3 . . 107.7(3) ?
    C5 C4 C3 . . 122.9(3) ?
    C10 C9 C8 . . 126.2(3) ?
    C10 C9 H9A . . 116.9 ?
    C8 C9 H9A . . 116.9 ?
    C16 C12 C11 . . 122.2(3) ?
    C16 C12 H12A . . 118.9 ?
    C11 C12 H12A . . 118.9 ?
    C14 C13 C11 . . 119.5(3) ?
    C14 C13 H13A . . 120.3 ?
    C11 C13 H13A . . 120.3 ?
    C12 C11 C13 . . 118.0(3) ?
    C12 C11 C10 . . 118.0(3) ?
    C13 C11 C10 . . 124.0(3) ?
    C15 C14 C13 . . 120.3(3) ?
    C15 C14 H14A . . 119.9 ?
    C13 C14 H14A . . 119.9 ?
    C12 C16 C15 . . 120.1(3) ?
    C12 C16 H16A . . 120.0 ?
    C15 C16 H16A . . 120.0 ?
    N1 C1 C2 . . 109.7(3) ?
    N1 C1 H1B . . 125.2 ?
    C2 C1 H1B . . 125.2 ?
data_global
_journal_date_recd_electronic     2011-11-07
_journal_date_accepted     2011-12-01
_journal_name_full     'Acta Crystallographica, Section E'
_journal_year     2012
_journal_volume     68
_journal_issue      1
_journal_page_first     o73
_journal_page_last     o73
_journal_paper_category     QO
_journal_paper_doi     10.1107/S1600536811051750
_journal_coeditor_code     ZS2163
_publ_contact_author_name     'Yu-Hua Ge'
_publ_contact_author_address
;
Ordered Matter Science Research Center, College of Chemistry and Chemical
Engineering, Southeast University,
Nanjing 211189, People's Republic of China
;
_publ_contact_author_email     peluoyh@sina.com
_publ_contact_author_fax     '86-25-52090614'
_publ_contact_author_phone     '86-25-52090614'
_publ_section_title
;
6-[(<i>E</i>)-2-Phenylvinyl]-1<i>H</i>-indole
;
loop_
    _publ_author_name
    _publ_author_footnote
    _publ_author_address
    'Yu-Hua Ge' .
;
Ordered Matter Science Research Center,
College of Chemistry and Chemical Engineering, Southeast University,
Nanjing 210096, People's Republic of China
;
    'Chen-Guang Zhang' .
;
Ordered Matter Science Research Center,
College of Chemistry and Chemical Engineering, Southeast University,
Nanjing 210096, People's Republic of China
;
    'Yang-Hui Luo' .
;
Ordered Matter Science Research Center,
College of Chemistry and Chemical Engineering, Southeast University,
Nanjing 210096, People's Republic of China
;
