# Supplementary material for: 6-[(E)-2-Phenyl­vin­yl]-1H-indole
Source: Acta Crystallogr Sect E Struct Rep Online. 2011 Dec 10;68(Pt 1):o73. doi: 10.1107/S1600536811051750 (PMC3254428; doi:10.1107/S1600536811051750)
Supplement: Supplementary file 2 [file e-68-00o73-Isup2.hkl]

# 
# h,k,l, Fc-squared, Fo-squared, sigma(Fo-squared) and status flag 
# 
data_I
_shelx_title ' LYH in Pna2(1)' 
_shelx_refln_list_code          4 
_shelx_F_calc_maximum      124.66 
_exptl_crystal_F_000       464.00 
_reflns_d_resolution_high  0.8412 
 
loop_ 
 _symmetry_equiv_pos_as_xyz 
 'x, y, z' 
 '-x, -y, z+1/2' 
 'x+1/2, -y+1/2, z' 
 '-x+1/2, y+1/2, z+1/2' 
 
_cell_length_a     8.2537 
_cell_length_b     5.6261 
_cell_length_c    25.7443 
_cell_angle_alpha  90.000 
_cell_angle_beta   90.000 
_cell_angle_gamma  90.000 
 
_shelx_F_squared_multiplier     1.000 
 
loop_ 
 _refln_index_h 
 _refln_index_k 
 _refln_index_l 
 _refln_F_squared_calc 
 _refln_F_squared_meas 
 _refln_F_squared_sigma 
 _refln_observed_status 
   4   1 -27        2.00        3.50      2.34 o 
   2   2 -27        5.25       11.24      2.77 o 
   3   2 -27        1.06        3.50      2.19 o 
   3   1 -26        2.43        2.19      1.90 o 
   4   1 -26        2.45        3.94      2.04 o 
   2   2 -26        5.15        7.01      2.34 o 
   3   2 -26        0.16       -2.41      1.61 o 
   4   2 -26        4.39        6.42      2.48 o 
   2   1 -25        1.96        2.19      1.75 o 
   3   1 -25       13.42       13.43      2.77 o 
   4   1 -25        1.18        0.44      1.75 o 
   5   1 -25       10.33        7.01      2.63 o 
   2   2 -25        4.95        4.38      2.19 o 
   3   2 -25        0.93        0.00      1.90 o 
   4   2 -25        0.21       -0.29      1.61 o 
   3   3 -25        2.80        1.17      2.04 o 
   4   0 -24        3.77        4.23      2.19 o 
   6   0 -24       96.82       99.72      5.99 o 
   1   1 -24       53.20       54.02      3.80 o 
   2   1 -24       40.04       43.95      3.94 o 
   3   1 -24       10.14       11.24      2.48 o 
   4   1 -24        0.60        1.31      2.04 o 
   5   1 -24       41.56       36.65      4.23 o 
   2   2 -24        5.63        5.40      2.19 o 
   3   2 -24        5.94        6.57      2.19 o 
   4   2 -24        3.90        2.34      2.19 o 
   5   2 -24        1.35        1.31      2.19 o 
   3   3 -24        0.31        0.73      2.04 o 
   4   3 -24        2.24       -1.46      1.75 o 
   4   0 -23       62.75       65.12      4.38 o 
   6   0 -23       35.05       42.05      4.38 o 
   1   1 -23       27.80       44.24      3.36 o 
   2   1 -23       37.00       36.79      3.50 o 
   3   1 -23        0.09        2.34      1.75 o 
   4   1 -23        6.97        4.82      2.19 o 
   5   1 -23       46.50       39.36      2.94 o 
   6   1 -23        4.06        6.41      1.93 o 
   3   2 -23        0.32        1.46      1.90 o 
   4   2 -23       21.36       19.71      3.21 o 
   5   2 -23        3.53        1.61      1.72 o 
   3   3 -23        4.09        5.40      2.48 o 
   4   3 -23        0.90        0.15      2.04 o 
   2   0 -22       76.94       79.28      4.09 o 
   4   0 -22       86.05       91.98      4.96 o 
   6   0 -22        5.22        7.88      2.77 o 
   2   1 -22        4.98        7.01      1.90 o 
   3   1 -22       21.79       18.10      2.77 o 
   4   1 -22       51.97       56.84      2.83 o 
   5   1 -22       23.89       24.34      2.37 o 
   6   1 -22        2.94        3.34      1.39 o 
   3   2 -22       26.93       22.92      3.36 o 
   4   2 -22       25.61       25.40      3.50 o 
   5   2 -22        1.86        5.42      1.89 o 
   6   2 -22        2.61        2.25      1.72 o 
   4   3 -22        0.62        2.04      1.90 o 
   5   3 -22        0.22        2.48      2.34 o 
   2   0 -21      148.98      148.19      5.26 o 
   4   0 -21       68.13       71.10      4.38 o 
   6   0 -21       23.37       25.70      3.65 o 
   2   1 -21        2.28        0.88      1.46 o 
   3   1 -21      106.24      106.87      5.11 o 
   4   1 -21      116.55      122.72      3.91 o 
   5   1 -21        5.58        5.74      1.49 o 
   6   1 -21        2.24        3.50      1.37 o 
   3   2 -21       76.62       69.64      4.53 o 
   4   2 -21        4.55        5.40      2.34 o 
   5   2 -21        0.74        1.33      1.65 o 
   6   2 -21       27.87       28.04      2.44 o 
   4   3 -21        1.42        4.53      2.34 o 
   5   3 -21        1.56        3.50      2.34 o 
   4   4 -21        1.59       -2.85      1.90 o 
   2   0 -20       19.35       19.13      2.34 o 
   4   0 -20      102.88      117.53      5.26 o 
   6   0 -20        7.63        9.87      2.13 o 
   2   1 -20       19.45       17.96      2.48 o 
   3   1 -20       59.36       60.64      2.57 o 
   4   1 -20       34.06       33.74      2.47 o 
   5   1 -20        1.63        1.50      1.29 o 
   6   1 -20        8.02        7.85      1.53 o 
   7   1 -20        0.22        0.57      1.26 o 
   3   2 -20       54.45       60.88      4.38 o 
   4   2 -20        1.97        3.21      2.04 o 
   5   2 -20        3.36        2.12      1.29 o 
   6   2 -20       16.82       13.85      1.87 o 
   4   3 -20        0.14       -2.34      1.61 o 
   5   3 -20        4.12        6.57      2.63 o 
   0   4 -20       44.45       42.92      3.94 o 
   4   4 -20        0.18        0.58      2.04 o 
   1   5 -20        0.92        2.34      2.19 o 
   2   0 -19       46.81       51.25      3.21 o 
   4   0 -19        4.38        8.18      2.04 o 
   6   0 -19        8.22       10.03      2.05 o 
   2   1 -19      321.88      301.22      5.45 o 
   3   1 -19       16.65       17.54      1.76 o 
   4   1 -19       71.99       81.44      5.91 o 
   5   1 -19        1.50        1.68      1.24 o 
   6   1 -19        1.52        2.65      1.31 o 
   7   1 -19        1.51        0.81      1.23 o 
   3   2 -19       44.51       40.59      3.94 o 
   4   2 -19       27.62       27.11      2.26 o 
   5   2 -19       46.80       49.41      2.63 o 
   6   2 -19       17.85       18.47      2.02 o 
   7   2 -19        1.16        2.90      1.30 o 
   4   3 -19        5.11        4.23      2.04 o 
   5   3 -19       60.87       66.52      3.72 o 
   6   3 -19        4.95        6.11      2.03 o 
   4   4 -19        6.63        4.23      2.34 o 
   0   5 -19       12.94       11.83      2.92 o 
   1   5 -19        0.57        3.65      2.34 o 
   2   5 -19        1.13        2.92      2.34 o 
   2   0 -18       32.64       26.57      2.63 o 
   4   0 -18       64.84       64.39      3.94 o 
   6   0 -18        3.49        4.03      2.77 o 
   1   1 -18       32.38       31.10      2.19 o 
   2   1 -18       57.18       57.58      2.77 o 
   3   1 -18       24.08       26.44      2.01 o 
   4   1 -18       36.87       40.07      2.58 o 
   5   1 -18        2.98        3.29      1.34 o 
   6   1 -18       16.86       19.28      1.95 o 
   7   1 -18        0.58        0.87      1.16 o 
   3   2 -18       67.11       48.25      2.59 o 
   4   2 -18       25.14       26.77      2.31 o 
   5   2 -18       11.63       11.73      1.64 o 
   6   2 -18       16.59       19.73      2.04 o 
   7   2 -18        0.76       -0.67      1.37 o 
   1   3 -18      211.92      224.40      6.42 o 
   4   3 -18        1.17        0.42      1.40 o 
   5   3 -18        2.94        0.93      2.99 o 
   6   3 -18        0.47        1.86      1.37 o 
   0   4 -18       53.05       47.74      3.65 o 
   4   4 -18        1.04        0.44      1.90 o 
   5   4 -18        3.81        5.11      2.48 o 
   1   5 -18        5.59        5.26      2.19 o 
   2   5 -18        0.55        2.04      2.19 o 
   3   5 -18        1.76        4.67      2.48 o 
   2   0 -17      150.65      170.68      5.11 o 
   4   0 -17       41.16       51.39      3.65 o 
   6   0 -17       47.76       48.55      3.54 o 
   8   0 -17        0.78        0.23      2.19 o 
   1   1 -17       22.82       23.80      1.90 o 
   2   1 -17        2.05        1.64      0.91 o 
   3   1 -17      142.39      147.13      3.76 o 
   4   1 -17      253.18      245.08      5.77 o 
   5   1 -17        6.17        3.75      1.23 o 
   6   1 -17       19.81       22.85      1.88 o 
   7   1 -17        6.25        5.81      1.60 o 
   8   1 -17        0.56        0.63      1.33 o 
   3   2 -17      112.69      114.40      3.53 o 
   4   2 -17        2.21        2.34      1.24 o 
   5   2 -17        3.30        7.04      1.38 o 
   6   2 -17       25.63       35.43      2.48 o 
   7   2 -17        3.15        3.08      1.33 o 
   1   3 -17       67.31       71.69      3.80 o 
   3   3 -17      117.60      124.39      6.13 o 
   4   3 -17        1.27        0.96      1.37 o 
   5   3 -17        0.86        1.95      1.23 o 
   6   3 -17        0.67        0.31      1.27 o 
   1   4 -17       16.18       17.52      2.63 o 
   5   4 -17        3.05        4.67      2.48 o 
   0   5 -17       17.49       25.84      3.50 o 
   1   5 -17        3.56        6.86      2.34 o 
   2   5 -17        0.23        3.36      2.19 o 
   3   5 -17        1.16        2.48      2.19 o 
   2   0 -16       82.74       85.27      3.65 o 
   4   0 -16       39.15       42.49      3.36 o 
   6   0 -16       40.81       39.81      3.80 o 
   8   0 -16        6.69        3.34      1.88 o 
   1   1 -16       23.96       27.74      2.04 o 
   2   1 -16      115.52      116.36      2.97 o 
   3   1 -16       60.70       57.20      5.18 o 
   4   1 -16      161.74      149.85      4.02 o 
   5   1 -16       18.83       23.94      2.44 o 
   6   1 -16       20.77       23.76      1.85 o 
   7   1 -16        2.51        3.33      1.28 o 
   8   1 -16        7.33        7.59      1.60 o 
   2   2 -16       21.49       19.27      2.19 o 
   3   2 -16      108.38      100.08      5.04 o 
   4   2 -16      164.13      160.39      3.71 o 
   5   2 -16       18.01       13.01      1.64 o 
   6   2 -16        3.37        1.92      1.11 o 
   7   2 -16        4.71        7.58      1.48 o 
   1   3 -16      149.65      144.83      4.96 o 
   3   3 -16       25.54       33.87      3.80 o 
   4   3 -16        4.03        8.27      1.33 o 
   5   3 -16        0.85        1.58      1.12 o 
   6   3 -16        1.52        3.01      1.26 o 
   7   3 -16       28.72       33.33      2.39 o 
   0   4 -16        8.47       10.37      2.34 o 
   1   4 -16       43.13       41.73      2.52 o 
   5   4 -16        6.26       12.56      2.92 o 
   1   5 -16        6.00        5.62      1.65 o 
   2   5 -16        2.46        4.96      2.34 o 
   3   5 -16        1.83        3.94      2.34 o 
   2   0 -15      329.44      334.20      7.45 o 
   4   0 -15       56.94       62.78      3.80 o 
   6   0 -15      104.31      111.71      6.13 o 
   8   0 -15       22.43       23.77      4.02 o 
   0   1 -15      128.19      120.74      2.92 o 
   1   1 -15      104.39       94.46      3.07 o 
   2   1 -15      200.54      209.14      7.37 o 
   3   1 -15        2.01        2.21      1.10 o 
   4   1 -15       40.33       40.44      4.31 o 
   5   1 -15       60.39       55.14      2.54 o 
   6   1 -15        3.98        3.49      1.14 o 
   7   1 -15        1.10       -1.57      1.05 o 
   8   1 -15        7.65        9.17      1.66 o 
   1   2 -15      127.87      123.23      3.50 o 
   2   2 -15       86.61       84.36      4.02 o 
   3   2 -15        3.66        6.90      1.29 o 
   4   2 -15       97.88      106.58      3.07 o 
   5   2 -15       43.50       37.04      3.49 o 
   6   2 -15        0.61        0.79      1.07 o 
   7   2 -15       10.69       13.41      1.70 o 
   8   2 -15       14.45       13.56      1.86 o 
   1   3 -15      170.14      161.33      5.26 o 
   2   3 -15       45.07       43.80      2.92 o 
   3   3 -15        7.14        7.43      1.51 o 
   4   3 -15        1.00        3.81      1.14 o 
   5   3 -15        1.13        2.36      1.21 o 
   6   3 -15        6.59        4.23      1.26 o 
   7   3 -15        4.74        3.40      1.44 o 
   1   4 -15        8.84       10.03      1.90 o 
   5   4 -15       19.36       15.91      3.21 o 
   6   4 -15        1.72        1.96      1.54 o 
   0   5 -15        3.88        5.40      2.34 o 
   1   5 -15        4.09        5.21      1.64 o 
   2   5 -15       29.52       26.43      3.80 o 
   3   5 -15        0.76       -2.04      1.90 o 
   2   0 -14      249.92      253.75      6.13 o 
   4   0 -14       32.92       25.70      2.92 o 
   6   0 -14      260.20      244.89      6.28 o 
   8   0 -14       83.54       73.01      5.77 o 
   1   1 -14      397.91      425.46      4.70 o 
   2   1 -14      190.33      207.33      4.75 o 
   3   1 -14       11.80        8.70      1.24 o 
   4   1 -14        7.12        6.26      1.31 o 
   5   1 -14      199.70      206.68      4.31 o 
   6   1 -14       35.06       32.05      2.02 o 
   7   1 -14       16.32       15.60      1.78 o 
   8   1 -14        5.66        6.31      1.49 o 
   1   2 -14       60.02       63.95      2.63 o 
   2   2 -14       88.75       85.59      4.09 o 
   3   2 -14       13.73       17.89      1.68 o 
   4   2 -14       20.10       23.33      1.73 o 
   5   2 -14       21.61       17.93      1.70 o 
   6   2 -14        0.85        0.14      1.00 o 
   7   2 -14        2.34        4.11      1.32 o 
   8   2 -14        4.98        5.71      1.65 o 
   1   3 -14       19.36       22.05      2.34 o 
   2   3 -14       73.91       71.25      3.36 o 
   3   3 -14        3.26        2.36      1.30 o 
   4   3 -14        0.72       -0.29      1.24 o 
   5   3 -14       20.75       24.34      2.01 o 
   6   3 -14        7.68       10.73      1.53 o 
   7   3 -14        7.32        6.57      1.49 o 
   0   4 -14        7.41        5.26      1.90 o 
   1   4 -14       41.06       41.30      2.63 o 
   2   4 -14       15.53       13.43      2.34 o 
   5   4 -14        1.56        2.76      1.43 o 
   6   4 -14        6.57        6.72      1.76 o 
   1   5 -14       22.60       26.98      2.52 o 
   2   5 -14       12.03        9.46      1.80 o 
   3   5 -14        1.33        0.88      1.90 o 
   2   0 -13      248.80      243.97      5.99 o 
   4   0 -13       46.81       51.54      3.21 o 
   6   0 -13       58.85       67.16      4.96 o 
   8   0 -13        6.69        8.33      3.65 o 
   0   1 -13       16.25       28.32      1.31 o 
   1   1 -13      210.12      200.66      2.62 o 
   2   1 -13       12.32       16.58      2.04 o 
   3   1 -13       22.50       19.40      1.60 o 
   4   1 -13       35.44       33.29      2.16 o 
   5   1 -13       34.61       36.07      2.20 o 
   6   1 -13       51.06       47.96      2.26 o 
   7   1 -13       95.71       96.05      3.08 o 
   8   1 -13        6.52        9.02      1.90 o 
   1   2 -13       98.71      102.35      3.07 o 
   2   2 -13       37.82       38.18      1.97 o 
   3   2 -13       18.12       22.19      2.34 o 
   4   2 -13       18.32       16.84      1.53 o 
   5   2 -13        2.56        1.70      1.09 o 
   6   2 -13        2.06        0.75      1.05 o 
   7   2 -13        3.23        3.44      1.50 o 
   8   2 -13        5.84        7.75      1.59 o 
   1   3 -13       22.79       20.00      2.34 o 
   2   3 -13       71.82       65.50      2.03 o 
   3   3 -13       88.78       88.94      3.19 o 
   4   3 -13       10.15        8.25      1.43 o 
   5   3 -13       13.06       15.13      1.65 o 
   6   3 -13        7.93        8.59      1.48 o 
   7   3 -13        2.34        2.05      1.29 o 
   1   4 -13        9.17        8.76      1.49 o 
   2   4 -13       13.98       13.29      2.34 o 
   4   4 -13        8.82        6.86      2.19 o 
   5   4 -13       28.36       32.32      2.79 o 
   6   4 -13        0.63        0.75      1.83 o 
   0   5 -13       46.76       39.57      4.09 o 
   1   5 -13       12.54       14.06      2.06 o 
   2   5 -13       10.85       10.09      1.89 o 
   3   5 -13       10.03        9.34      2.77 o 
   4   5 -13        8.12        2.77      2.34 o 
   5   5 -13        6.97        7.74      2.77 o 
   1   6 -13        1.33        1.45      2.85 o 
   2   0 -12       34.24       39.27      2.34 o 
   4   0 -12       11.22       10.80      1.90 o 
   6   0 -12      537.68      516.84      9.43 o 
   8   0 -12       57.00       59.55      5.55 o 
   1   1 -12      168.71      203.82      4.53 o 
   2   1 -12       29.85       24.38      0.99 o 
   3   1 -12      134.61      149.69      3.80 o 
   4   1 -12      121.30      129.42      6.14 o 
   5   1 -12       58.94       58.25      3.44 o 
   6   1 -12        9.95       11.36      1.42 o 
   7   1 -12      101.27      104.92      3.15 o 
   8   1 -12        2.36        2.23      1.31 o 
   0   2 -12       39.41       33.58      1.46 o 
   1   2 -12       69.40       68.62      2.48 o 
   2   2 -12       28.79       34.19      1.90 o 
   3   2 -12       12.11       21.15      1.40 o 
   4   2 -12        6.55        7.97      1.23 o 
   5   2 -12        5.84        4.46      1.23 o 
   6   2 -12        6.94        6.95      1.32 o 
   7   2 -12        4.36        5.71      1.41 o 
   8   2 -12        0.02        0.18      1.23 o 
   1   3 -12        5.48        6.92      1.61 o 
   2   3 -12       31.35       33.83      1.61 o 
   3   3 -12       33.27       34.44      2.54 o 
   4   3 -12       27.09       25.80      1.85 o 
   5   3 -12        5.00        6.15      1.86 o 
   6   3 -12        0.21        1.39      1.07 o 
   7   3 -12        2.17        3.10      1.27 o 
   0   4 -12       20.58       24.67      2.92 o 
   1   4 -12        7.68        6.07      1.39 o 
   2   4 -12       24.72       20.88      2.63 o 
   3   4 -12       22.56       27.45      3.07 o 
   4   4 -12       35.99       43.65      3.94 o 
   5   4 -12        6.33        5.35      1.64 o 
   6   4 -12       13.23       13.21      2.11 o 
   1   5 -12        8.92        9.20      1.80 o 
   2   5 -12        1.37       -0.89      1.23 o 
   3   5 -12       20.70       17.08      3.21 o 
   4   5 -12       18.15       10.22      2.92 o 
   5   5 -12        3.39        4.38      2.48 o 
   0   6 -12        2.45       -1.17      1.90 o 
   1   6 -12        0.58       -0.51      1.55 o 
   2   6 -12        0.70        1.16      2.99 o 
   2   0 -11      421.16      494.95      9.20 o 
   4   0 -11       27.57       27.01      2.77 o 
   6   0 -11      128.26      132.71      4.56 o 
   8   0 -11      111.09      113.72      8.32 o 
   0   1 -11        2.68        7.45      0.73 o 
   1   1 -11      689.57      670.88     10.22 o 
   2   1 -11       76.68       63.64      1.57 o 
   3   1 -11      125.03      142.42      1.98 o 
   4   1 -11       44.72       49.06      2.04 o 
   5   1 -11       58.66       56.00      2.14 o 
   6   1 -11        1.01        2.13      1.31 o 
   7   1 -11       32.87       34.97      2.53 o 
   8   1 -11       11.32       15.76      1.81 o 
   9   1 -11        2.99        1.32      1.41 o 
   1   2 -11       76.67       83.63      3.58 o 
   2   2 -11      109.23      123.20      2.62 o 
   3   2 -11        1.89        1.33      0.73 o 
   4   2 -11       23.36       30.96      1.90 o 
   5   2 -11        0.27        0.03      0.98 o 
   6   2 -11        6.14        7.27      1.25 o 
   7   2 -11       17.33       19.20      2.00 o 
   8   2 -11        8.69        7.94      1.50 o 
   0   3 -11       59.03       59.71      3.21 o 
   1   3 -11       51.16       50.73      4.16 o 
   2   3 -11       30.95       33.03      1.64 o 
   3   3 -11       11.83       12.55      2.44 o 
   4   3 -11       28.29       26.61      1.90 o 
   5   3 -11       26.07       22.25      1.65 o 
   6   3 -11        8.46        7.96      1.35 o 
   7   3 -11        0.77        2.81      1.28 o 
   8   3 -11       26.07       28.77      2.34 o 
   1   4 -11        1.74        1.31      1.14 o 
   2   4 -11       59.89       55.61      2.47 o 
   3   4 -11       60.72       65.72      2.78 o 
   4   4 -11       26.85       31.54      3.50 o 
   5   4 -11       37.34       27.37      2.63 o 
   6   4 -11        1.72       -0.18      1.39 o 
   7   4 -11        2.19        3.20      1.68 o 
   0   5 -11       15.75       13.14      2.77 o 
   1   5 -11       11.09       12.48      1.91 o 
   2   5 -11        6.64        4.37      1.49 o 
   3   5 -11       26.94       28.14      2.56 o 
   4   5 -11       55.37       49.06      4.82 o 
   5   5 -11       11.03       14.55      2.26 o 
   1   6 -11        6.88        3.72      1.76 o 
   2   6 -11       12.91       14.19      2.22 o 
   2   0 -10      513.28      565.90      9.78 o 
   4   0 -10      306.64      279.16      7.15 o 
   6   0 -10       46.92       54.57      3.13 o 
   8   0 -10      147.29      148.30     10.15 o 
   1   1 -10       87.16       90.81      2.63 o 
   2   1 -10      311.28      308.75      3.89 o 
   3   1 -10      146.09      150.74      2.08 o 
   4   1 -10       36.11       36.87      1.84 o 
   5   1 -10       49.76       51.89      2.03 o 
   6   1 -10       25.31       28.72      1.90 o 
   7   1 -10        7.92       11.09      2.23 o 
   8   1 -10       18.90       20.91      1.97 o 
   9   1 -10       35.43       38.71      2.65 o 
   0   2 -10      158.85      168.78      3.36 o 
   1   2 -10       24.45       39.37      1.49 o 
   2   2 -10        1.52        5.57      0.87 o 
   3   2 -10       46.83       45.52      1.75 o 
   4   2 -10       53.86       56.13      2.14 o 
   5   2 -10       95.40       99.18      2.68 o 
   6   2 -10        6.54        7.85      1.27 o 
   7   2 -10       11.09       11.63      1.59 o 
   8   2 -10       22.71       19.72      1.97 o 
   1   3 -10      142.37      146.78      3.21 o 
   2   3 -10        1.54        4.61      0.91 o 
   3   3 -10       30.44       31.15      1.62 o 
   4   3 -10        2.51        3.68      1.20 o 
   5   3 -10       24.93       25.21      1.74 o 
   6   3 -10        1.64        2.69      1.12 o 
   7   3 -10       28.39       20.49      1.89 o 
   8   3 -10       17.54       19.10      1.99 o 
   0   4 -10       14.10       11.68      2.34 o 
   1   4 -10       87.48       81.11      3.03 o 
   2   4 -10       10.37       10.57      1.26 o 
   3   4 -10       14.87       15.19      1.76 o 
   4   4 -10        0.95        0.44      1.61 o 
   5   4 -10       70.31       68.36      3.41 o 
   6   4 -10        6.98        2.85      1.60 o 
   7   4 -10       10.33        9.66      2.41 o 
   1   5 -10        6.72        6.33      1.60 o 
   2   5 -10       17.11       14.18      2.01 o 
   3   5 -10        1.40        1.18      1.37 o 
   4   5 -10        0.88        0.23      1.83 o 
   5   5 -10       18.29       18.32      1.90 o 
   0   6 -10        4.06        5.26      2.48 o 
   1   6 -10        3.13        2.14      1.64 o 
   2   6 -10        2.06        2.26      2.63 o 
   2   0  -9      214.68      227.62      5.26 o 
   4   0  -9      482.48      493.14      7.89 o 
   6   0  -9        4.36        2.48      1.54 o 
   8   0  -9       18.40       15.09      2.51 o 
   1   1  -9      123.34      143.96      3.36 o 
   2   1  -9      130.41      113.26      2.03 o 
   3   1  -9      538.40      578.03      5.51 o 
   4   1  -9      179.94      178.84      3.44 o 
   5   1  -9       66.26       65.23      2.17 o 
   6   1  -9        4.67        6.66      1.23 o 
   7   1  -9        0.07       -0.45      0.98 o 
   8   1  -9        3.77        4.01      1.27 o 
   9   1  -9       24.43       25.22      2.41 o 
   1   2  -9      251.93      277.83      3.00 o 
   2   2  -9       86.93       96.76      2.31 o 
   3   2  -9      143.79      121.99      2.39 o 
   4   2  -9       27.00       32.93      1.41 o 
   5   2  -9       17.48       22.45      1.61 o 
   6   2  -9        7.61        7.29      1.41 o 
   7   2  -9       33.51       32.87      2.16 o 
   8   2  -9       11.98       10.81      1.62 o 
   0   3  -9      367.29      335.58      4.94 o 
   1   3  -9       79.46       83.23      1.60 o 
   2   3  -9        5.08       10.25      1.11 o 
   3   3  -9       49.04       49.58      1.96 o 
   4   3  -9       11.09       13.19      1.16 o 
   5   3  -9       64.00       65.11      2.35 o 
   6   3  -9       81.75       77.85      3.41 o 
   7   3  -9       89.96       78.57      2.90 o 
   8   3  -9        9.11       11.59      1.92 o 
   1   4  -9       20.54       18.79      1.45 o 
   2   4  -9        5.03        5.80      1.78 o 
   3   4  -9       53.63       53.87      2.77 o 
   4   4  -9       38.64       35.06      2.41 o 
   5   4  -9       13.85        8.47      1.80 o 
   6   4  -9        1.24        4.99      1.64 o 
   7   4  -9       11.26       10.21      2.06 o 
   0   5  -9        6.20        6.86      2.19 o 
   1   5  -9       35.23       36.87      2.79 o 
   2   5  -9        4.14        7.31      1.60 o 
   3   5  -9       17.17       13.48      1.59 o 
   4   5  -9        3.70        4.78      1.64 o 
   5   5  -9        4.03        4.23      1.55 o 
   1   6  -9       10.88        8.67      3.29 o 
   2   6  -9       12.90       15.47      2.20 o 
   3   6  -9        9.40       14.73      2.41 o 
   2   0  -8      111.95      117.82      3.50 o 
   4   0  -8      102.39      107.35      2.94 o 
   6   0  -8       46.31       40.82      3.07 o 
   8   0  -8       10.49       10.99      2.48 o 
   1   1  -8       35.77       34.16      1.61 o 
   2   1  -8      117.61       99.55      3.21 o 
   3   1  -8      413.53      417.85      3.99 o 
   4   1  -8      316.42      300.25      3.39 o 
   5   1  -8       14.12       14.52      1.31 o 
   6   1  -8       26.63       27.81      2.15 o 
   7   1  -8        4.56        6.11      1.26 o 
   8   1  -8        6.33        6.64      1.43 o 
   9   1  -8       12.38       17.91      2.03 o 
   0   2  -8      552.88      624.01      9.20 o 
   1   2  -8      227.81      179.39      2.16 o 
   2   2  -8       95.75       94.60      2.01 o 
   3   2  -8      134.68      145.66      2.70 o 
   4   2  -8      103.96      106.62      2.14 o 
   5   2  -8       89.87       92.05      2.70 o 
   6   2  -8      409.10      398.01      5.75 o 
   7   2  -8        6.99        9.01      1.66 o 
   8   2  -8        5.12        7.69      1.55 o 
   9   2  -8       30.99       31.95      2.46 o 
   1   3  -8       70.64       79.92      2.02 o 
   2   3  -8        0.77       -0.85      0.57 o 
   3   3  -8       53.82       57.38      2.04 o 
   4   3  -8        0.91        0.53      0.79 o 
   5   3  -8       29.60       27.70      2.02 o 
   6   3  -8       30.48       32.01      2.46 o 
   7   3  -8      127.25      111.78      5.98 o 
   8   3  -8        2.25        1.34      1.42 o 
   0   4  -8      125.00      137.53      5.26 o 
   1   4  -8       14.03       17.48      1.37 o 
   2   4  -8        5.37        3.91      1.00 o 
   3   4  -8       34.49       34.68      2.32 o 
   4   4  -8        2.35        1.37      1.24 o 
   5   4  -8       22.69       26.90      3.65 o 
   6   4  -8       17.71       12.16      2.01 o 
   7   4  -8       12.96       15.14      2.31 o 
   1   5  -8       33.68       34.99      2.68 o 
   2   5  -8        4.72        3.80      1.45 o 
   3   5  -8        9.82        7.70      1.34 o 
   4   5  -8        0.36       -1.16      1.00 o 
   5   5  -8        0.35       -0.78      1.12 o 
   0   6  -8       36.92       40.15      4.53 o 
   1   6  -8        0.86        1.90      1.65 o 
   2   6  -8       14.17       17.46      2.37 o 
   3   6  -8        1.72        2.57      3.72 o 
   2   0  -7      205.72      214.48      4.82 o 
   4   0  -7       81.44      100.02      1.81 o 
   6   0  -7       97.49       82.97      6.13 o 
   8   0  -7       19.24       20.49      2.73 o 
   0   1  -7      176.83      146.59      2.63 o 
   1   1  -7      148.83      127.46      3.07 o 
   2   1  -7      944.02      892.56      9.04 o 
   3   1  -7        6.42        7.11      0.56 o 
   4   1  -7      166.89      160.80      2.19 o 
   5   1  -7        2.73        2.33      0.67 o 
   6   1  -7        1.14        1.04      0.95 o 
   7   1  -7        1.76        0.75      1.42 o 
   8   1  -7       26.68       27.30      2.07 o 
   9   1  -7        8.87       10.52      1.69 o 
   1   2  -7       48.56       60.55      1.22 o 
   2   2  -7      925.39      979.73      9.14 o 
   3   2  -7      197.38      201.05      3.23 o 
   4   2  -7      137.69      144.82      2.34 o 
   5   2  -7       91.22       92.52      2.59 o 
   6   2  -7      165.85      168.05      3.61 o 
   7   2  -7       19.22       18.05      1.71 o 
   8   2  -7       28.85       32.39      2.29 o 
   9   2  -7       24.14       23.04      2.23 o 
   0   3  -7      110.99      124.24      4.09 o 
   1   3  -7      159.01      168.00      2.17 o 
   2   3  -7       74.68       65.49      1.70 o 
   3   3  -7       10.37        9.57      1.14 o 
   4   3  -7       53.49       51.79      2.16 o 
   5   3  -7       56.71       55.32      2.20 o 
   6   3  -7       44.65       44.73      2.63 o 
   7   3  -7       12.16       10.15      1.96 o 
   8   3  -7       17.22       15.22      2.08 o 
   1   4  -7       15.02       12.78      1.27 o 
   2   4  -7       27.79       26.95      1.70 o 
   3   4  -7       41.03       44.70      2.02 o 
   4   4  -7       16.41       18.04      1.95 o 
   5   4  -7        5.57        8.23      1.70 o 
   6   4  -7       24.55       19.74      3.14 o 
   7   4  -7        4.82        5.93      1.75 o 
   0   5  -7        1.59        0.73      1.75 o 
   1   5  -7        6.95        8.02      1.70 o 
   2   5  -7        4.82        5.69      1.23 o 
   3   5  -7        7.96        7.74      2.62 o 
   4   5  -7        5.00        8.29      1.49 o 
   5   5  -7        0.71        2.25      1.17 o 
   6   5  -7       12.85       13.68      1.79 o 
   1   6  -7       13.45       12.49      3.87 o 
   2   6  -7       12.16       20.49      2.47 o 
   3   6  -7        3.67        5.48      1.86 o 
   2   0  -6       19.34       27.74      1.90 o 
   4   0  -6       66.91       76.59      2.22 o 
   6   0  -6       10.83       10.75      1.81 o 
   8   0  -6        2.72        2.79      1.78 o 
   1   1  -6      394.39      388.63      5.40 o 
   2   1  -6      686.90      690.32      6.11 o 
   3   1  -6      163.71      165.94      2.47 o 
   4   1  -6      534.96      551.92      4.27 o 
   5   1  -6      255.31      299.75      3.00 o 
   6   1  -6        5.71        3.86      1.05 o 
   7   1  -6       14.23       14.86      1.56 o 
   8   1  -6       15.64       16.37      1.74 o 
   9   1  -6        1.77        1.61      1.30 o 
   0   2  -6       92.09       76.97      1.82 o 
   1   2  -6      344.16      303.59      2.91 o 
   2   2  -6      373.39      403.29      4.59 o 
   3   2  -6      101.41       91.67      2.11 o 
   4   2  -6      178.51      177.58      2.60 o 
   5   2  -6      539.15      516.51      8.82 o 
   6   2  -6       33.74       40.76      2.30 o 
   7   2  -6        1.76        3.85      1.23 o 
   8   2  -6       57.74       61.71      2.75 o 
   9   2  -6        1.18        2.03      1.39 o 
   1   3  -6      719.98      778.59      5.86 o 
   2   3  -6       54.79       54.68      1.44 o 
   3   3  -6       46.09       40.40      1.81 o 
   4   3  -6        1.09        2.30      0.79 o 
   5   3  -6      328.62      296.34      3.91 o 
   6   3  -6       29.25       24.95      2.07 o 
   7   3  -6      136.20      142.91      3.93 o 
   8   3  -6        8.40        9.93      1.76 o 
   0   4  -6       19.21       21.86      3.65 o 
   1   4  -6       21.78       17.35      1.15 o 
   2   4  -6       26.88       31.96      1.85 o 
   3   4  -6        5.92        7.92      1.35 o 
   4   4  -6        3.09        1.83      1.97 o 
   5   4  -6       12.10        8.33      1.68 o 
   6   4  -6        2.76        1.61      1.40 o 
   7   4  -6        2.77        1.36      2.70 o 
   1   5  -6       57.82       69.39      2.78 o 
   2   5  -6       11.77       12.62      1.45 o 
   3   5  -6        3.04        6.92      1.31 o 
   4   5  -6        0.26       -0.56      1.00 o 
   5   5  -6        0.28        0.11      1.16 o 
   6   5  -6        9.85        8.58      1.62 o 
   0   6  -6       65.56       62.20      4.96 o 
   1   6  -6       26.39       36.45      3.04 o 
   2   6  -6        1.23        0.90      4.23 o 
   3   6  -6        1.42        0.58      1.60 o 
   2   0  -5      841.90      793.81     12.26 o 
   4   0  -5      110.75      100.14      2.01 o 
   6   0  -5       77.07       92.37      3.61 o 
   8   0  -5       13.12       10.71      2.31 o 
   0   1  -5      961.61      904.19     11.68 o 
   1   1  -5        5.44        6.74      0.56 o 
   2   1  -5      376.57      334.34      3.20 o 
   3   1  -5      607.70      611.00      5.12 o 
   4   1  -5     1762.51     1763.30     10.90 o 
   5   1  -5       11.56       13.92      0.82 o 
   6   1  -5       24.13       24.32      2.28 o 
   7   1  -5        1.69        1.65      1.08 o 
   8   1  -5        8.77       11.82      1.59 o 
   9   1  -5        8.54        7.48      1.61 o 
   1   2  -5      283.20      303.11      2.91 o 
   2   2  -5      191.46      207.01      2.97 o 
   3   2  -5      491.50      510.00      5.75 o 
   4   2  -5      781.19      753.55      6.39 o 
   5   2  -5       10.37       12.78      0.90 o 
   6   2  -5       40.52       40.94      2.79 o 
   7   2  -5       51.20       54.88      2.41 o 
   8   2  -5       64.47       75.57      2.92 o 
   9   2  -5       10.54        6.84      1.91 o 
   0   3  -5      346.91      360.27      5.24 o 
   1   3  -5      171.84      184.04      2.24 o 
   2   3  -5       14.43       13.37      0.93 o 
   3   3  -5       53.62       61.50      2.08 o 
   4   3  -5        9.28        7.65      0.91 o 
   5   3  -5      125.29      122.12      2.48 o 
   6   3  -5       37.71       40.67      2.16 o 
   7   3  -5       94.35       90.09      6.24 o 
   8   3  -5       16.48       14.24      1.99 o 
   1   4  -5        8.27        8.23      0.93 o 
   2   4  -5       54.04       59.25      2.51 o 
   3   4  -5       25.51       29.35      1.83 o 
   4   4  -5       86.21       68.51      3.03 o 
   5   4  -5       14.40       10.31      1.37 o 
   6   4  -5        3.65        2.85      1.68 o 
   7   4  -5        0.03       -2.00      1.33 o 
   0   5  -5       97.91      104.49      3.60 o 
   1   5  -5       42.78       53.58      3.37 o 
   2   5  -5       23.14       24.90      1.98 o 
   3   5  -5        3.41        2.60      1.66 o 
   4   5  -5        3.85        5.49      1.32 o 
   5   5  -5        4.73        6.91      1.20 o 
   6   5  -5        3.92        3.34      1.33 o 
   1   6  -5       27.47       27.54      2.68 o 
   2   6  -5        3.50        5.88      1.75 o 
   3   6  -5        7.19       11.16      1.65 o 
   4   6  -5        3.70        5.76      1.57 o 
   2   0  -4     2037.24     1929.45     17.62 o 
   4   0  -4       51.79       53.39      1.85 o 
   6   0  -4        2.26        1.84      0.84 o 
   8   0  -4        0.24        2.39      1.70 o 
   1   1  -4      496.65      478.21      5.16 o 
   2   1  -4      852.82      819.67      6.36 o 
   3   1  -4     1254.57     1298.56      8.06 o 
   4   1  -4       29.60       33.11      0.99 o 
   5   1  -4       42.22       34.23      1.32 o 
   6   1  -4       14.80       15.83      1.38 o 
   7   1  -4        3.86        4.57      1.29 o 
   8   1  -4       12.52       11.85      1.59 o 
   9   1  -4        5.88        9.88      2.51 o 
   0   2  -4     3754.31     3737.60     34.01 o 
   1   2  -4      122.37      102.25      1.50 o 
   2   2  -4        0.60        0.85      0.46 o 
   3   2  -4     1054.29     1007.57      7.57 o 
   4   2  -4      950.72      965.98     13.44 o 
   5   2  -4        8.81       11.42      0.87 o 
   6   2  -4      137.64      142.52      3.12 o 
   7   2  -4       38.59       39.84      2.26 o 
   8   2  -4        4.28        3.96      1.36 o 
   9   2  -4        5.83        6.45      2.37 o 
   1   3  -4      126.11      128.78      1.82 o 
   2   3  -4       48.81       54.41      1.51 o 
   3   3  -4       86.07      103.17      2.25 o 
   4   3  -4        9.50       11.61      1.00 o 
   5   3  -4        7.31        8.48      1.03 o 
   6   3  -4       10.66       14.01      1.50 o 
   7   3  -4       34.69       36.22      2.79 o 
   8   3  -4        3.97        1.24      1.91 o 
   0   4  -4        5.96        5.16      1.16 o 
   1   4  -4       39.55       36.74      1.73 o 
   2   4  -4       11.08       14.40      1.12 o 
   3   4  -4       41.59       39.53      1.66 o 
   4   4  -4       45.15       41.08      2.22 o 
   5   4  -4       40.02       43.39      2.23 o 
   6   4  -4       23.58       28.42      2.29 o 
   7   4  -4        4.17        2.76      2.00 o 
   1   5  -4       19.70       18.04      1.41 o 
   2   5  -4       15.42       18.51      1.71 o 
   3   5  -4        3.87        3.08      1.14 o 
   4   5  -4        0.64        0.30      1.09 o 
   5   5  -4        0.42        0.42      0.90 o 
   6   5  -4       14.66       16.45      1.94 o 
   0   6  -4       50.46       55.77      4.53 o 
   1   6  -4        3.08        5.13      1.83 o 
   2   6  -4        7.95        9.03      1.56 o 
   3   6  -4        6.10        5.56      1.48 o 
   4   6  -4       10.07       11.64      1.74 o 
   2   0  -3    15541.08    14572.97    112.26 o 
   4   0  -3       40.46       37.81      1.32 o 
   6   0  -3       24.10       29.79      1.66 o 
   8   0  -3       64.29       64.17      3.75 o 
   0   1  -3      612.43      603.28      8.32 o 
   1   1  -3      409.44      417.06      3.31 o 
   2   1  -3     5028.85     4916.88     28.92 o 
   3   1  -3     1178.61     1218.27      7.61 o 
   4   1  -3      185.63      181.76      2.09 o 
   5   1  -3       41.62       46.44      1.23 o 
   6   1  -3       34.61       34.70      1.29 o 
   7   1  -3       13.38       19.05      1.68 o 
   8   1  -3        5.76        4.41      1.32 o 
   9   1  -3        7.01        5.81      1.49 o 
   1   2  -3       32.51       29.12      0.92 o 
   2   2  -3      121.84      121.74      1.85 o 
   3   2  -3      659.94      652.15      7.48 o 
   4   2  -3      217.41      226.68      2.80 o 
   5   2  -3       59.00       60.20      1.54 o 
   6   2  -3       69.84       76.29      1.81 o 
   7   2  -3       19.77       21.96      1.78 o 
   8   2  -3       33.09       34.93      2.30 o 
   9   2  -3       18.03       16.31      1.87 o 
   0   3  -3      397.58      375.11      5.46 o 
   1   3  -3      261.37      276.58      2.85 o 
   2   3  -3       35.20       27.17      1.09 o 
   3   3  -3      102.86      110.78      1.96 o 
   4   3  -3       13.67       12.56      1.34 o 
   5   3  -3      196.26      198.25      3.12 o 
   6   3  -3      145.94      138.28      3.09 o 
   7   3  -3       15.13       17.61      1.95 o 
   8   3  -3        3.94        1.68      1.36 o 
   1   4  -3      113.16      121.43      2.42 o 
   2   4  -3      119.83      118.96      3.37 o 
   3   4  -3      101.28       95.93      2.30 o 
   4   4  -3       17.83       17.62      1.62 o 
   5   4  -3       81.49       86.02      3.95 o 
   6   4  -3       13.40       16.47      1.86 o 
   7   4  -3        3.25        2.32      1.46 o 
   0   5  -3       70.74       76.93      3.14 o 
   1   5  -3       55.36       67.43      2.12 o 
   2   5  -3       89.67       85.02      2.75 o 
   3   5  -3       30.76       25.35      1.96 o 
   4   5  -3        1.34        2.58      1.18 o 
   5   5  -3        5.39        4.99      1.14 o 
   6   5  -3        2.11        1.39      1.55 o 
   1   6  -3       59.50       65.47      3.12 o 
   2   6  -3       25.85       23.48      2.75 o 
   3   6  -3        8.13       14.01      2.31 o 
   4   6  -3        9.84       15.24      1.91 o 
   2   0  -2     5835.92     6042.85     46.73 o 
   4   0  -2      493.28      466.90      5.30 o 
   6   0  -2      279.37      258.71      5.92 o 
   8   0  -2       81.45       78.72      6.35 o 
   1   1  -2     7286.17     6991.15     46.69 o 
   2   1  -2     6395.60     6225.46     34.00 o 
   3   1  -2      214.92      247.88      2.74 o 
   4   1  -2      443.19      432.23      3.65 o 
   5   1  -2      111.24      111.68      1.82 o 
   6   1  -2       48.94       51.76      1.62 o 
   7   1  -2       26.06       27.35      1.91 o 
   8   1  -2       20.51       18.68      1.82 o 
   9   1  -2        5.60        8.92      1.64 o 
   0   2  -2      448.35      411.97      5.21 o 
   1   2  -2      168.92      180.96      1.93 o 
   2   2  -2      935.78      952.65      7.54 o 
   3   2  -2       72.96       67.97      1.51 o 
   4   2  -2      348.21      336.65      4.73 o 
   5   2  -2       19.77       16.85      1.00 o 
   6   2  -2       38.37       38.61      1.50 o 
   7   2  -2        6.72        5.93      1.00 o 
   8   2  -2        2.67        3.00      1.23 o 
   9   2  -2        4.45        6.07      1.56 o 
   1   3  -2      150.24      154.55      2.02 o 
   2   3  -2      301.20      285.69      3.09 o 
   3   3  -2       81.99       73.07      1.70 o 
   4   3  -2       22.14       26.93      1.33 o 
   5   3  -2       87.58      100.95      2.59 o 
   6   3  -2       69.81       71.30      2.27 o 
   7   3  -2        0.32        1.02      0.98 o 
   8   3  -2        1.17        1.28      1.33 o 
   0   4  -2       33.09       37.70      2.20 o 
   1   4  -2      110.04      107.83      2.29 o 
   2   4  -2       14.77       14.42      1.16 o 
   3   4  -2       46.74       40.56      1.76 o 
   4   4  -2       24.07       24.65      1.82 o 
   5   4  -2       42.07       40.64      1.75 o 
   6   4  -2        4.45        3.38      1.26 o 
   7   4  -2        1.45        3.34      2.52 o 
   1   5  -2      103.90      112.28      2.64 o 
   2   5  -2       10.45       13.87      1.30 o 
   3   5  -2        9.41        9.48      1.43 o 
   4   5  -2       35.97       37.26      2.33 o 
   5   5  -2        5.08        3.60      1.10 o 
   6   5  -2        5.62        3.84      1.37 o 
   0   6  -2        5.13        4.23      1.55 o 
   1   6  -2        3.00        3.49      1.31 o 
   2   6  -2        8.40       13.07      1.74 o 
   3   6  -2        0.94        2.51      1.33 o 
   4   6  -2        0.14        0.88      1.44 o 
   2   0  -1      467.75      461.81      5.58 o 
   4   0  -1       22.62       28.59      1.26 o 
   6   0  -1      356.14      340.99      5.07 o 
   8   0  -1      109.54      110.04      4.63 o 
   0   1  -1      651.75      525.22      5.62 o 
   1   1  -1     7790.36     7387.23     49.72 o 
   2   1  -1      821.41      822.09      5.64 o 
   3   1  -1      327.04      325.18      2.96 o 
   4   1  -1      205.29      251.89      3.22 o 
   5   1  -1      185.47      198.75      2.47 o 
   6   1  -1      117.20      105.91      2.18 o 
   7   1  -1       44.29       44.59      1.57 o 
   8   1  -1        1.44       -0.22      2.02 o 
   9   1  -1        2.10        1.29      1.29 o 
   1   2  -1      426.10      389.92      3.25 o 
   2   2  -1      146.74      138.90      1.83 o 
   3   2  -1       79.31       92.17      1.50 o 
   4   2  -1      127.91      127.25      1.92 o 
   5   2  -1       20.82       21.66      1.10 o 
   6   2  -1       30.53       35.80      1.45 o 
   7   2  -1        3.92        3.41      0.94 o 
   8   2  -1       12.90       10.24      1.52 o 
   9   2  -1        4.32        2.50      1.39 o 
   0   3  -1       85.91       91.04      2.47 o 
   1   3  -1       23.78       24.68      0.99 o 
   2   3  -1      122.29      108.82      1.63 o 
   3   3  -1       32.94       36.14      1.36 o 
   4   3  -1      164.97      139.67      2.44 o 
   5   3  -1       27.57       21.80      1.21 o 
   6   3  -1       28.80       34.99      1.65 o 
   7   3  -1       16.26       14.90      1.49 o 
   8   3  -1        9.29        8.72      1.62 o 
   1   4  -1       17.35       18.26      1.23 o 
   2   4  -1       40.30       39.25      1.68 o 
   3   4  -1      300.40      318.29      4.25 o 
   4   4  -1       49.62       55.65      2.30 o 
   5   4  -1      111.16      118.44      2.54 o 
   6   4  -1        0.08        0.07      0.83 o 
   7   4  -1        0.38       -0.63      1.24 o 
   0   5  -1      118.46      110.32      4.09 o 
   1   5  -1       68.32       51.77      2.01 o 
   2   5  -1      132.72      126.33      2.85 o 
   3   5  -1       48.35       62.13      2.13 o 
   4   5  -1       55.86       57.29      2.60 o 
   5   5  -1       11.34       10.83      1.62 o 
   6   5  -1        1.22        2.29      1.49 o 
   1   6  -1       41.32       35.54      2.38 o 
   2   6  -1        2.96        4.39      1.32 o 
   3   6  -1        1.21        1.35      1.31 o 
   4   6  -1        4.49        3.66      1.43 o 
   2   0   0      298.20      251.39      4.20 o 
   4   0   0      170.01      175.19      2.88 o 
   6   0   0        2.14        2.57      1.04 o 
   8   0   0       34.79       31.87      4.23 o 
   1   1   0     2377.20     2365.76     13.14 o 
   2   1   0     2399.44     2429.11     14.77 o 
   3   1   0      574.11      566.47      4.14 o 
   4   1   0      388.59      371.37      3.33 o 
   5   1   0        8.97        5.42      0.66 o 
   6   1   0       39.31       39.15      1.42 o 
   7   1   0       88.23       82.65      1.95 o 
   8   1   0       25.71       23.57      1.91 o 
   9   1   0        0.34       -0.31      1.25 o 
   0   2   0      559.82      524.17      5.05 o 
   1   2   0        9.46        8.05      0.56 o 
   2   2   0       42.07       51.83      1.06 o 
   3   2   0      197.34      242.08      2.50 o 
   4   2   0       82.81       89.83      1.65 o 
   5   2   0       54.28       36.94      1.38 o 
   6   2   0       39.25       41.90      1.48 o 
   7   2   0       14.33       16.73      1.26 o 
   8   2   0        4.00        3.40      1.30 o 
   9   2   0        2.32       -0.29      1.30 o 
   1   3   0        3.03        5.99      0.61 o 
   2   3   0      501.56      475.61      3.90 o 
   3   3   0        8.14        8.69      0.74 o 
   4   3   0       81.74       74.21      1.70 o 
   5   3   0       15.54       24.36      1.27 o 
   6   3   0       15.49       15.67      1.22 o 
   7   3   0       12.27        9.49      1.13 o 
   8   3   0        1.51        0.32      2.13 o 
   0   4   0      246.55      219.83      4.69 o 
   1   4   0        0.28        0.77      0.74 o 
   2   4   0        0.04        1.06      0.76 o 
   3   4   0      452.72      441.00      5.21 o 
   4   4   0      204.98      209.68      3.63 o 
   5   4   0        8.78        5.85      1.53 o 
   6   4   0        8.00        8.05      1.03 o 
   7   4   0        2.04        1.61      1.33 o 
   1   5   0        0.95        1.12      0.88 o 
   2   5   0        8.55       20.17      1.49 o 
   3   5   0        0.67        1.71      1.10 o 
   4   5   0        3.74        6.00      1.16 o 
   5   5   0        3.20        6.12      1.55 o 
   6   5   0       12.35       14.45      1.80 o 
   0   6   0       67.91       50.80      7.01 o 
   1   6   0        0.65        1.40      0.97 o 
   2   6   0        6.78       12.64      1.65 o 
   3   6   0        1.31       -0.09      1.17 o 
   4   6   0        0.28       -1.08      1.18 o 
   2   0   1      468.13      463.09      4.50 o 
   4   0   1       22.59       29.06      1.44 o 
   6   0   1      355.93      343.21      7.84 o 
   8   0   1      109.51      111.94      8.18 o 
   0   1   1      651.51      528.93      5.77 o 
   1   1   1     7790.65     7343.21     39.28 o 
   2   1   1      821.55      829.51      5.88 o 
   3   1   1      327.03      327.36      2.82 o 
   4   1   1      205.07      248.02      2.60 o 
   5   1   1      185.45      196.42      3.41 o 
   6   1   1      117.21      107.71      2.90 o 
   7   1   1       44.29       44.61      1.60 o 
   8   1   1        1.45        2.25      1.19 o 
   9   1   1        2.10        1.61      1.34 o 
   1   2   1      426.01      386.28      3.13 o 
   2   2   1      146.81      139.86      1.57 o 
   3   2   1       79.38       89.50      1.67 o 
   4   2   1      127.83      126.57      2.22 o 
   5   2   1       20.81       21.95      1.17 o 
   6   2   1       30.52       34.41      1.46 o 
   7   2   1        3.92        2.83      0.87 o 
   8   2   1       12.90       11.88      1.35 o 
   9   2   1        4.32        4.58      1.51 o 
   0   3   1       85.85       87.17      2.00 o 
   1   3   1       23.81       26.76      0.90 o 
   2   3   1      122.37      110.36      1.89 o 
   3   3   1       32.93       33.67      1.22 o 
   4   3   1      164.87      140.90      2.25 o 
   5   3   1       27.55       24.71      1.57 o 
   6   3   1       28.80       30.57      1.78 o 
   7   3   1       16.26       12.43      1.94 o 
   8   3   1        9.29        7.91      2.02 o 
   1   4   1       17.34       16.50      1.18 o 
   2   4   1       40.29       39.61      1.69 o 
   3   4   1      300.49      312.21      4.28 o 
   4   4   1       49.61       57.23      1.79 o 
   5   4   1      111.15      112.58      2.49 o 
   6   4   1        0.08        0.13      1.01 o 
   7   4   1        0.38       -0.18      1.10 o 
   0   5   1      118.45      110.38      3.72 o 
   1   5   1       68.37       49.30      1.91 o 
   2   5   1      132.71      125.72      2.89 o 
   3   5   1       48.37       62.01      2.82 o 
   4   5   1       55.88       55.06      2.26 o 
   5   5   1       11.34       10.44      1.60 o 
   6   5   1        1.23        3.38      1.32 o 
   1   6   1       41.31       35.24      2.02 o 
   2   6   1        2.96        4.47      1.12 o 
   3   6   1        1.21        2.20      1.28 o 
   4   6   1        4.49        3.50      1.43 o 
   2   0   2     5835.66     5862.56     65.25 o 
   4   0   2      493.38      471.97      5.47 o 
   6   0   2      279.43      266.88      4.46 o 
   8   0   2       81.49       80.02      2.93 o 
   1   1   2     7286.23     6876.53     33.70 o 
   2   1   2     6395.40     6214.40     34.26 o 
   3   1   2      214.93      248.34      2.66 o 
   4   1   2      443.19      436.39      3.73 o 
   5   1   2      111.21      111.51      1.88 o 
   6   1   2       48.93       54.27      2.06 o 
   7   1   2       26.06       26.37      1.37 o 
   8   1   2       20.53       20.27      1.68 o 
   9   1   2        5.60        5.39      1.66 o 
   0   2   2      448.26      416.81      5.37 o 
   1   2   2      168.92      180.40      1.84 o 
   2   2   2      935.64      951.72      5.79 o 
   3   2   2       73.00       62.69      1.51 o 
   4   2   2      348.26      323.79      7.53 o 
   5   2   2       19.79       15.99      1.16 o 
   6   2   2       38.37       37.08      1.48 o 
   7   2   2        6.71        4.21      1.52 o 
   8   2   2        2.67        1.19      1.01 o 
   9   2   2        4.45        1.04      1.75 o 
   1   3   2      150.18      153.60      1.88 o 
   2   3   2      301.25      277.14      3.43 o 
   3   3   2       82.05       78.93      1.48 o 
   4   3   2       22.15       26.11      1.18 o 
   5   3   2       87.59      100.24      2.00 o 
   6   3   2       69.84       69.23      1.98 o 
   7   3   2        0.32       -0.51      1.18 o 
   8   3   2        1.17       -1.84      1.23 o 
   0   4   2       33.07       40.64      2.19 o 
   1   4   2      110.00      106.95      2.41 o 
   2   4   2       14.78       16.80      1.27 o 
   3   4   2       46.75       41.64      1.61 o 
   4   4   2       24.10       28.50      1.48 o 
   5   4   2       42.03       40.74      2.08 o 
   6   4   2        4.45        5.09      1.20 o 
   7   4   2        1.45        0.02      1.10 o 
   1   5   2      103.86      111.63      2.70 o 
   2   5   2       10.44       18.90      1.62 o 
   3   5   2        9.40        9.85      1.20 o 
   4   5   2       35.97       39.22      2.06 o 
   5   5   2        5.08        4.51      1.28 o 
   6   5   2        5.62        5.00      1.90 o 
   0   6   2        5.13        5.99      1.65 o 
   1   6   2        2.99        3.46      1.07 o 
   2   6   2        8.40        9.13      1.37 o 
   3   6   2        0.95        0.86      1.14 o 
   4   6   2        0.14        1.01      1.28 o 
   2   0   3    15539.40    14348.48    143.90 o 
   4   0   3       40.44       36.15      3.22 o 
   6   0   3       24.06       33.70      2.52 o 
   8   0   3       64.33       66.35      2.71 o 
   0   1   3      612.40      603.88      4.17 o 
   1   1   3      409.37      418.05      3.00 o 
   2   1   3     5028.59     4893.71     27.00 o 
   3   1   3     1178.70     1207.91      7.71 o 
   4   1   3      185.40      178.62      2.47 o 
   5   1   3       41.64       45.34      2.17 o 
   6   1   3       34.59       36.46      1.38 o 
   7   1   3       13.39       17.33      1.18 o 
   8   1   3        5.74        4.91      0.94 o 
   9   1   3        7.01        2.02      1.68 o 
   1   2   3       32.48       29.45      0.78 o 
   2   2   3      121.75      121.13      1.38 o 
   3   2   3      660.01      646.80      4.57 o 
   4   2   3      217.39      229.55      3.09 o 
   5   2   3       59.02       61.05      1.57 o 
   6   2   3       69.79       74.43      2.13 o 
   7   2   3       19.78       18.57      1.63 o 
   8   2   3       33.08       35.41      3.13 o 
   9   2   3       18.03       13.36      4.15 o 
   0   3   3      397.31      362.34      4.49 o 
   1   3   3      261.30      278.84      2.75 o 
   2   3   3       35.21       26.86      1.07 o 
   3   3   3      102.80      107.57      1.87 o 
   4   3   3       13.65       13.03      0.90 o 
   5   3   3      196.34      197.35      2.74 o 
   6   3   3      145.94      134.32      2.68 o 
   7   3   3       15.12       15.31      1.57 o 
   8   3   3        3.94        3.01      1.36 o 
   1   4   3      113.19      116.39      2.46 o 
   2   4   3      119.77      116.24      3.01 o 
   3   4   3      101.32       92.16      2.15 o 
   4   4   3       17.84       18.98      1.29 o 
   5   4   3       81.51       86.50      2.55 o 
   6   4   3       13.40       15.76      1.37 o 
   7   4   3        3.25        1.60      1.16 o 
   0   5   3       70.75       73.43      3.15 o 
   1   5   3       55.38       64.24      2.19 o 
   2   5   3       89.68       75.06      2.30 o 
   3   5   3       30.77       27.70      1.73 o 
   4   5   3        1.34        1.35      0.93 o 
   5   5   3        5.40        5.11      1.38 o 
   6   5   3        2.11        2.50      1.31 o 
   1   6   3       59.51       59.50      2.31 o 
   2   6   3       25.86       21.27      1.71 o 
   3   6   3        8.15        9.38      1.36 o 
   4   6   3        9.84       13.11      1.79 o 
   0   0   4    10511.96     9422.08    139.80 o 
   2   0   4     2037.22     1902.01     19.73 o 
   4   0   4       51.79       52.39      1.72 o 
   6   0   4        2.26        3.12      1.01 o 
   8   0   4        0.25       -0.29      1.38 o 
   1   1   4      496.71      476.14      4.93 o 
   2   1   4      853.42      816.04      5.76 o 
   3   1   4     1254.55     1299.74      8.20 o 
   4   1   4       29.63       37.96      1.13 o 
   5   1   4       42.23       35.11      1.92 o 
   6   1   4       14.78       15.51      1.06 o 
   7   1   4        3.86        4.04      0.83 o 
   8   1   4       12.52       12.56      1.39 o 
   9   1   4        5.88        4.05      1.46 o 
   0   2   4     3755.22     3679.52     29.40 o 
   1   2   4      122.38       97.98      1.29 o 
   2   2   4        0.60        1.06      0.35 o 
   3   2   4     1054.25      998.07      6.80 o 
   4   2   4      950.58      995.52      7.02 o 
   5   2   4        8.82       12.24      0.93 o 
   6   2   4      137.63      140.42      2.42 o 
   7   2   4       38.59       39.73      1.68 o 
   8   2   4        4.28        5.38      1.42 o 
   9   2   4        5.83        5.31      1.98 o 
   1   3   4      126.09      124.21      1.80 o 
   2   3   4       48.76       52.91      1.44 o 
   3   3   4       86.10      102.43      1.84 o 
   4   3   4        9.51       13.42      0.91 o 
   5   3   4        7.31        9.48      1.01 o 
   6   3   4       10.67       13.54      1.19 o 
   7   3   4       34.67       32.20      2.15 o 
   8   3   4        3.96        2.02      1.16 o 
   0   4   4        5.93        4.73      1.18 o 
   1   4   4       39.55       34.65      1.66 o 
   2   4   4       11.08       14.06      1.05 o 
   3   4   4       41.58       40.49      1.82 o 
   4   4   4       45.19       37.89      1.67 o 
   5   4   4       40.05       43.80      2.44 o 
   6   4   4       23.57       24.11      1.60 o 
   7   4   4        4.17        2.70      1.37 o 
   1   5   4       19.70       18.39      1.45 o 
   2   5   4       15.44       17.85      1.44 o 
   3   5   4        3.87        3.31      1.00 o 
   4   5   4        0.64       -0.53      0.86 o 
   5   5   4        0.42       -1.44      1.06 o 
   6   5   4       14.67       15.77      1.87 o 
   0   6   4       50.45       60.71      3.80 o 
   1   6   4        3.08        4.51      1.14 o 
   2   6   4        7.95        9.78      1.34 o 
   3   6   4        6.09        5.58      1.23 o 
   4   6   4       10.08       11.08      1.53 o 
   2   0   5      841.30      800.83      6.51 o 
   4   0   5      110.68      106.14      2.35 o 
   6   0   5       77.03       91.81      2.70 o 
   8   0   5       13.13        9.60      1.54 o 
   0   1   5      961.00      871.44      5.95 o 
   1   1   5        5.43        5.72      0.31 o 
   2   1   5      376.50      332.53      2.29 o 
   3   1   5      607.76      612.71      4.51 o 
   4   1   5     1762.08     1776.32     11.11 o 
   5   1   5       11.56       14.12      0.91 o 
   6   1   5       24.11       25.97      1.46 o 
   7   1   5        1.69        1.87      0.77 o 
   8   1   5        8.77        9.87      1.52 o 
   9   1   5        8.54        6.93      2.70 o 
   1   2   5      283.12      303.80      2.29 o 
   2   2   5      191.26      202.68      1.89 o 
   3   2   5      491.48      506.22      3.74 o 
   4   2   5      781.02      759.51      5.27 o 
   5   2   5       10.38       12.58      0.96 o 
   6   2   5       40.52       41.84      2.35 o 
   7   2   5       51.23       53.93      2.58 o 
   8   2   5       64.45       67.57      4.85 o 
   9   2   5       10.54        9.08      1.85 o 
   0   3   5      346.73      342.78      5.22 o 
   1   3   5      171.90      184.29      2.24 o 
   2   3   5       14.44       11.38      0.75 o 
   3   3   5       53.64       59.05      1.22 o 
   4   3   5        9.28        6.08      0.75 o 
   5   3   5      125.34      121.85      2.48 o 
   6   3   5       37.74       42.94      3.44 o 
   7   3   5       94.36       94.25      3.79 o 
   8   3   5       16.48       16.99      2.00 o 
   1   4   5        8.28       10.06      1.05 o 
   2   4   5       54.00       62.64      1.76 o 
   3   4   5       25.54       27.48      1.42 o 
   4   4   5       86.25       70.49      2.30 o 
   5   4   5       14.40       10.08      1.17 o 
   6   4   5        3.65        1.94      1.25 o 
   7   4   5        0.03       -1.54      1.03 o 
   0   5   5       97.87      101.15      5.11 o 
   1   5   5       42.81       52.84      1.99 o 
   2   5   5       23.15       26.50      1.68 o 
   3   5   5        3.42        3.05      1.05 o 
   4   5   5        3.85        4.52      1.43 o 
   5   5   5        4.73        7.11      2.42 o 
   6   5   5        3.92        5.57      1.80 o 
   1   6   5       27.47       26.59      1.86 o 
   2   6   5        3.50        5.40      1.21 o 
   3   6   5        7.19       13.94      2.32 o 
   4   6   5        3.70        3.84      1.24 o 
   0   0   6     1877.22     1765.10     17.78 o 
   2   0   6       19.34       25.24      1.45 o 
   4   0   6       66.85       74.93      2.70 o 
   6   0   6       10.82       12.31      1.42 o 
   8   0   6        2.72        1.47      1.55 o 
   1   1   6      394.42      386.70      2.54 o 
   2   1   6      687.08      688.77      4.02 o 
   3   1   6      163.72      169.08      1.91 o 
   4   1   6      534.75      560.26      4.52 o 
   5   1   6      255.32      304.53      3.30 o 
   6   1   6        5.69        4.63      0.76 o 
   7   1   6       14.23       10.67      1.16 o 
   8   1   6       15.64       16.21      2.55 o 
   9   1   6        1.77        1.52      1.14 o 
   0   2   6       92.09       72.72      1.60 o 
   1   2   6      344.09      304.26      2.34 o 
   2   2   6      373.30      399.55      2.87 o 
   3   2   6      101.44       92.00      1.32 o 
   4   2   6      178.62      180.58      2.12 o 
   5   2   6      539.16      517.05      5.17 o 
   6   2   6       33.72       41.86      1.65 o 
   7   2   6        1.76        4.03      1.03 o 
   8   2   6       57.73       58.74      2.86 o 
   9   2   6        1.17        2.45      1.22 o 
   1   3   6      719.81      768.89      5.75 o 
   2   3   6       54.78       51.59      1.22 o 
   3   3   6       46.12       41.00      1.09 o 
   4   3   6        1.10        0.38      0.55 o 
   5   3   6      328.61      299.74      3.90 o 
   6   3   6       29.27       25.54      2.19 o 
   7   3   6      136.24      141.46      3.43 o 
   8   3   6        8.39        7.04      1.43 o 
   0   4   6       19.17       18.85      1.86 o 
   1   4   6       21.80       18.30      1.14 o 
   2   4   6       26.90       30.34      1.42 o 
   3   4   6        5.93        8.04      0.97 o 
   4   4   6        3.10        0.90      0.72 o 
   5   4   6       12.10        8.63      1.14 o 
   6   4   6        2.76        3.67      1.52 o 
   7   4   6        2.77        0.15      1.15 o 
   1   5   6       57.82       64.64      3.30 o 
   2   5   6       11.79       10.63      1.21 o 
   3   5   6        3.03        4.30      1.03 o 
   4   5   6        0.26       -1.23      0.82 o 
   5   5   6        0.28        0.49      1.11 o 
   6   5   6        9.85        8.50      2.06 o 
   0   6   6       65.57       75.46      3.80 o 
   1   6   6       26.38       27.33      1.91 o 
   2   6   6        1.23        0.48      1.08 o 
   3   6   6        1.42        2.23      1.14 o 
   2   0   7      205.41      205.79      2.51 o 
   4   0   7       81.51       94.01      2.30 o 
   6   0   7       97.40       83.41      2.69 o 
   8   0   7       19.24       18.98      2.20 o 
   0   1   7      176.58      145.03      1.93 o 
   1   1   7      148.84      132.40      1.31 o 
   2   1   7      944.16      889.37      5.01 o 
   3   1   7        6.41        8.18      0.48 o 
   4   1   7      166.99      168.91      1.99 o 
   5   1   7        2.73        2.01      0.65 o 
   6   1   7        1.15        1.81      0.76 o 
   7   1   7        1.76        0.13      0.71 o 
   8   1   7       26.66       29.29      2.18 o 
   9   1   7        8.88        8.27      1.39 o 
   1   2   7       48.49       56.80      0.93 o 
   2   2   7      925.32      977.14      5.33 o 
   3   2   7      197.41      193.99      2.09 o 
   4   2   7      137.78      148.10      2.20 o 
   5   2   7       91.22       96.25      1.70 o 
   6   2   7      165.76      163.35      3.28 o 
   7   2   7       19.23       20.30      1.66 o 
   8   2   7       28.87       30.90      1.87 o 
   9   2   7       24.14       23.70      1.83 o 
   0   3   7      110.84      119.81      2.58 o 
   1   3   7      159.07      172.77      2.24 o 
   2   3   7       74.71       65.68      1.37 o 
   3   3   7       10.36       11.80      0.83 o 
   4   3   7       53.44       50.45      1.65 o 
   5   3   7       56.76       54.61      1.78 o 
   6   3   7       44.63       39.45      3.50 o 
   7   3   7       12.16       11.74      1.47 o 
   8   3   7       17.23       13.09      2.20 o 
   1   4   7       15.04       14.33      1.13 o 
   2   4   7       27.76       24.46      1.34 o 
   3   4   7       41.06       45.15      1.74 o 
   4   4   7       16.42       19.79      1.24 o 
   5   4   7        5.57        5.89      1.22 o 
   6   4   7       24.56       15.11      1.59 o 
   7   4   7        4.83        4.69      1.41 o 
   0   5   7        1.59        0.62      1.17 o 
   1   5   7        6.96        7.25      1.11 o 
   2   5   7        4.83        4.23      1.14 o 
   3   5   7        7.97        8.18      1.69 o 
   4   5   7        5.00        7.10      1.20 o 
   5   5   7        0.71        1.53      1.23 o 
   6   5   7       12.85       16.49      2.77 o 
   1   6   7       13.46       11.69      1.42 o 
   2   6   7       12.15       12.99      1.52 o 
   3   6   7        3.68        4.05      1.23 o 
   0   0   8      301.66      296.32      3.21 o 
   2   0   8      111.98      109.98      1.86 o 
   4   0   8      102.42      106.87      2.42 o 
   6   0   8       46.27       46.45      2.83 o 
   8   0   8       10.49       10.01      2.01 o 
   1   1   8       35.79       34.46      0.62 o 
   2   1   8      117.51       99.15      1.11 o 
   3   1   8      413.56      420.81      2.97 o 
   4   1   8      316.32      312.48      2.71 o 
   5   1   8       14.11       16.90      1.29 o 
   6   1   8       26.59       31.73      1.42 o 
   7   1   8        4.56        5.73      1.25 o 
   8   1   8        6.32        7.52      1.19 o 
   9   1   8       12.38       16.15      2.02 o 
   0   2   8      553.32      624.00      5.02 o 
   1   2   8      227.84      181.71      1.68 o 
   2   2   8       95.73       96.74      1.15 o 
   3   2   8      134.65      143.59      1.64 o 
   4   2   8      104.05      109.87      1.64 o 
   5   2   8       89.91       88.61      2.16 o 
   6   2   8      409.00      407.80      5.47 o 
   7   2   8        7.00        7.28      1.20 o 
   8   2   8        5.11        5.14      1.24 o 
   9   2   8       31.00       32.27      2.28 o 
   1   3   8       70.64       80.09      2.50 o 
   2   3   8        0.78        1.42      0.51 o 
   3   3   8       53.86       57.69      1.58 o 
   4   3   8        0.92        0.91      0.75 o 
   5   3   8       29.59       26.09      1.69 o 
   6   3   8       30.50       30.21      1.94 o 
   7   3   8      127.28      115.54      3.21 o 
   8   3   8        2.24        2.79      1.27 o 
   0   4   8      124.94      133.08      3.12 o 
   1   4   8       14.02       16.14      1.15 o 
   2   4   8        5.38        5.35      0.85 o 
   3   4   8       34.49       33.08      1.58 o 
   4   4   8        2.36        2.71      0.78 o 
   5   4   8       22.69       20.41      1.69 o 
   6   4   8       17.73        8.43      1.38 o 
   7   4   8       12.95       13.49      2.15 o 
   1   5   8       33.70       34.63      1.89 o 
   2   5   8        4.72        3.98      0.99 o 
   3   5   8        9.82        5.18      1.12 o 
   4   5   8        0.36        0.22      0.98 o 
   5   5   8        0.35       -0.82      1.39 o 
   0   6   8       36.93       40.88      4.60 o 
   1   6   8        0.87        2.05      1.04 o 
   2   6   8       14.17       13.46      2.23 o 
   3   6   8        1.72        0.69      1.02 o 
   2   0   9      214.93      227.14      2.77 o 
   4   0   9      482.42      507.39      6.01 o 
   6   0   9        4.35        3.29      1.09 o 
   8   0   9       18.40       15.73      1.83 o 
   0   1   9        8.73        6.94      2.49 o 
   1   1   9      123.35      152.87      1.36 o 
   2   1   9      130.48      116.63      1.41 o 
   3   1   9      538.34      577.52      3.76 o 
   4   1   9      179.81      186.94      1.99 o 
   5   1   9       66.27       68.90      1.63 o 
   6   1   9        4.65        6.65      0.87 o 
   7   1   9        0.07       -0.60      0.89 o 
   8   1   9        3.76        2.05      1.03 o 
   9   1   9       24.43       24.95      2.33 o 
   1   2   9      252.00      278.26      2.39 o 
   2   2   9       86.84       97.02      1.40 o 
   3   2   9      143.75      117.14      1.53 o 
   4   2   9       27.00       31.53      1.15 o 
   5   2   9       17.47       24.76      1.44 o 
   6   2   9        7.62        8.48      1.43 o 
   7   2   9       33.51       30.35      1.77 o 
   8   2   9       12.00       11.68      1.48 o 
   0   3   9      367.18      340.49      4.80 o 
   1   3   9       79.39       84.77      1.55 o 
   2   3   9        5.08        8.86      0.74 o 
   3   3   9       49.04       49.03      1.37 o 
   4   3   9       11.09       11.53      1.06 o 
   5   3   9       64.02       62.97      2.26 o 
   6   3   9       81.78       80.37      2.67 o 
   7   3   9       89.97       77.03      2.76 o 
   8   3   9        9.11        8.97      1.54 o 
   1   4   9       20.55       18.51      1.30 o 
   2   4   9        5.02        4.97      0.84 o 
   3   4   9       53.60       52.96      1.65 o 
   4   4   9       38.65       32.50      1.68 o 
   5   4   9       13.84        9.56      1.31 o 
   6   4   9        1.24        1.95      1.16 o 
   7   4   9       11.26       10.60      1.58 o 
   0   5   9        6.19        5.37      1.49 o 
   1   5   9       35.24       36.31      1.93 o 
   2   5   9        4.15        4.03      0.99 o 
   3   5   9       17.17       13.71      1.40 o 
   4   5   9        3.70        1.42      0.97 o 
   5   5   9        4.02        4.33      1.64 o 
   1   6   9       10.88       12.12      1.47 o 
   2   6   9       12.89       16.18      1.59 o 
   3   6   9        9.39       10.24      1.47 o 
   0   0  10       44.86       54.03      1.31 o 
   2   0  10      513.21      551.05      5.19 o 
   4   0  10      306.75      283.55      4.18 o 
   6   0  10       46.90       49.14      2.23 o 
   8   0  10      147.24      146.21      5.24 o 
   1   1  10       87.17       89.68      1.31 o 
   2   1  10      311.42      303.35      3.36 o 
   3   1  10      146.12      150.62      1.66 o 
   4   1  10       36.11       37.53      1.20 o 
   5   1  10       49.75       52.28      1.49 o 
   6   1  10       25.29       29.96      1.62 o 
   7   1  10        7.93        6.98      1.82 o 
   8   1  10       18.88       23.33      1.71 o 
   9   1  10       35.43       34.22      2.44 o 
   0   2  10      158.82      170.07      2.24 o 
   1   2  10       24.45       43.13      0.98 o 
   2   2  10        1.52        5.87      0.53 o 
   3   2  10       46.81       46.03      1.33 o 
   4   2  10       53.83       56.03      1.39 o 
   5   2  10       95.43       97.82      2.29 o 
   6   2  10        6.53        5.54      1.14 o 
   7   2  10       11.10       11.44      1.50 o 
   8   2  10       22.70       20.72      2.02 o 
   1   3  10      142.37      153.01      2.07 o 
   2   3  10        1.55        2.32      0.60 o 
   3   3  10       30.44       32.27      1.26 o 
   4   3  10        2.51        2.48      0.77 o 
   5   3  10       24.92       22.43      1.59 o 
   6   3  10        1.64        2.55      1.08 o 
   7   3  10       28.41       20.07      1.85 o 
   8   3  10       17.52       18.40      1.85 o 
   0   4  10       14.13       12.92      1.38 o 
   1   4  10       87.49       77.74      1.81 o 
   2   4  10       10.38        9.61      1.01 o 
   3   4  10       14.88       14.27      1.09 o 
   4   4  10        0.96        1.49      0.89 o 
   5   4  10       70.35       66.67      2.46 o 
   6   4  10        6.97        6.61      1.32 o 
   7   4  10       10.33       10.02      2.61 o 
   1   5  10        6.73        6.18      1.10 o 
   2   5  10       17.12       16.55      1.47 o 
   3   5  10        1.40        1.18      0.99 o 
   4   5  10        0.88        1.33      1.02 o 
   5   5  10       18.28       21.58      4.23 o 
   0   6  10        4.06        2.88      1.60 o 
   1   6  10        3.13        1.77      1.11 o 
   2   6  10        2.06        1.63      1.07 o 
   2   0  11      420.97      498.14      4.88 o 
   4   0  11       27.60       26.76      1.39 o 
   6   0  11      128.21      127.76      3.30 o 
   8   0  11      111.15      111.37      4.75 o 
   0   1  11        2.68        9.17      1.01 o 
   1   1  11      689.59      657.26      3.68 o 
   2   1  11       76.71       65.30      1.19 o 
   3   1  11      125.02      143.42      1.56 o 
   4   1  11       44.78       47.74      1.35 o 
   5   1  11       58.65       58.90      1.79 o 
   6   1  11        1.01       -0.66      0.80 o 
   7   1  11       32.87       37.13      1.92 o 
   8   1  11       11.31        8.90      1.32 o 
   9   1  11        2.99       -0.94      2.55 o 
   1   2  11       76.67       85.53      1.60 o 
   2   2  11      109.29      123.48      1.73 o 
   3   2  11        1.90        1.53      0.53 o 
   4   2  11       23.36       28.62      1.37 o 
   5   2  11        0.27        1.14      0.82 o 
   6   2  11        6.13        6.68      1.18 o 
   7   2  11       17.33       23.26      1.67 o 
   8   2  11        8.69        9.07      1.45 o 
   0   3  11       59.04       53.98      2.54 o 
   1   3  11       51.15       52.67      1.31 o 
   2   3  11       30.97       31.65      1.67 o 
   3   3  11       11.82       13.98      0.92 o 
   4   3  11       28.30       24.71      1.50 o 
   5   3  11       26.07       26.71      1.77 o 
   6   3  11        8.47        6.23      2.21 o 
   7   3  11        0.77        0.79      1.09 o 
   8   3  11       26.08       26.88      2.15 o 
   1   4  11        1.73        0.69      0.67 o 
   2   4  11       59.86       58.35      1.66 o 
   3   4  11       60.68       64.13      1.77 o 
   4   4  11       26.86       25.07      1.57 o 
   5   4  11       37.34       28.44      1.96 o 
   6   4  11        1.73        0.63      1.09 o 
   7   4  11        2.18        4.26      1.48 o 
   0   5  11       15.74       16.81      2.01 o 
   1   5  11       11.08       11.28      1.33 o 
   2   5  11        6.64        4.67      1.06 o 
   3   5  11       26.95       28.48      2.02 o 
   4   5  11       55.36       50.71      3.76 o 
   5   5  11       11.02       15.32      6.21 o 
   1   6  11        6.88        5.88      1.29 o 
   2   6  11       12.91       12.37      1.50 o 
   0   0  12     5183.94     5106.21     52.67 o 
   2   0  12       34.27       39.96      1.26 o 
   4   0  12       11.26       13.65      1.15 o 
   6   0  12      537.58      516.11     20.00 o 
   8   0  12       57.02       63.46      3.91 o 
   1   1  12      168.65      203.58      1.78 o 
   2   1  12       29.93       27.18      0.91 o 
   3   1  12      134.62      146.98      1.58 o 
   4   1  12      121.29      132.38      2.55 o 
   5   1  12       58.94       55.33      2.17 o 
   6   1  12        9.92        8.42      1.10 o 
   7   1  12      101.28      105.08      2.67 o 
   8   1  12        2.37        2.41      1.29 o 
   0   2  12       39.44       33.86      1.84 o 
   1   2  12       69.41       64.01      1.26 o 
   2   2  12       28.79       35.43      0.97 o 
   3   2  12       12.12       20.39      0.96 o 
   4   2  12        6.56        6.74      0.90 o 
   5   2  12        5.84        2.71      0.84 o 
   6   2  12        6.95        7.71      1.43 o 
   7   2  12        4.36        3.38      1.06 o 
   8   2  12        0.02        0.06      1.15 o 
   1   3  12        5.47        6.85      0.72 o 
   2   3  12       31.32       30.08      1.18 o 
   3   3  12       33.27       35.48      1.33 o 
   4   3  12       27.07       23.06      1.48 o 
   5   3  12        5.01        5.36      1.09 o 
   6   3  12        0.21        0.91      0.94 o 
   7   3  12        2.17        3.34      1.22 o 
   0   4  12       20.60       22.55      2.18 o 
   1   4  12        7.68        8.20      0.88 o 
   2   4  12       24.72       24.10      1.30 o 
   3   4  12       22.55       25.02      1.50 o 
   4   4  12       36.02       39.68      1.87 o 
   5   4  12        6.32        4.44      1.21 o 
   6   4  12       13.22       15.69      1.69 o 
   1   5  12        8.91       11.32      1.31 o 
   2   5  12        1.37        0.17      0.86 o 
   3   5  12       20.69       18.59      1.62 o 
   4   5  12       18.15       15.09      2.94 o 
   5   5  12        3.39        3.21      1.68 o 
   0   6  12        2.45        0.87      3.87 o 
   1   6  12        0.58        1.46      1.11 o 
   2   6  12        0.70        2.19      1.14 o 
   2   0  13      248.92      243.23      2.46 o 
   4   0  13       46.83       51.70      1.78 o 
   6   0  13       58.79       69.85      3.46 o 
   8   0  13        6.70        7.34      2.03 o 
   0   1  13       16.31       24.21      1.49 o 
   1   1  13      210.13      207.10      1.86 o 
   2   1  13       12.33       14.25      0.69 o 
   3   1  13       22.49       19.40      1.05 o 
   4   1  13       35.44       34.24      1.43 o 
   5   1  13       34.61       33.50      1.70 o 
   6   1  13       51.10       51.71      2.25 o 
   7   1  13       95.71       97.57      3.03 o 
   8   1  13        6.52        6.91      1.44 o 
   1   2  13       98.71      106.37      1.35 o 
   2   2  13       37.84       37.79      1.07 o 
   3   2  13       18.11       24.68      1.05 o 
   4   2  13       18.33       16.50      1.15 o 
   5   2  13        2.56       -0.69      0.75 o 
   6   2  13        2.07        1.07      0.77 o 
   7   2  13        3.23        1.15      0.99 o 
   8   2  13        5.85        5.12      1.39 o 
   0   3  13       44.96       56.06      2.65 o 
   1   3  13       22.78       25.31      1.09 o 
   2   3  13       71.84       60.39      1.47 o 
   3   3  13       88.80       93.16      1.85 o 
   4   3  13       10.14        6.64      1.03 o 
   5   3  13       13.05        9.58      1.96 o 
   6   3  13        7.94        7.60      1.62 o 
   7   3  13        2.34        1.27      1.17 o 
   1   4  13        9.16        8.33      0.94 o 
   2   4  13       13.96       15.10      1.11 o 
   3   4  13      207.81      190.11      5.38 o 
   4   4  13        8.82        6.47      1.09 o 
   5   4  13       28.36       30.18      2.02 o 
   6   4  13        0.63        2.38      1.26 o 
   0   5  13       46.75       44.24      6.06 o 
   1   5  13       12.54       12.47      1.35 o 
   2   5  13       10.85        9.70      1.31 o 
   3   5  13       10.04       12.17      1.44 o 
   4   5  13        8.13        6.11      1.44 o 
   5   5  13        6.97        7.52      1.74 o 
   1   6  13        1.33        1.11      1.06 o 
   0   0  14     1191.30     1221.46     14.52 o 
   2   0  14      249.95      246.23      3.03 o 
   4   0  14       32.97       28.34      1.54 o 
   6   0  14      260.26      245.75      6.21 o 
   8   0  14       83.52       79.54      5.18 o 
   1   1  14      397.89      417.51      4.46 o 
   2   1  14      190.41      210.22      2.15 o 
   3   1  14       11.80       10.94      0.83 o 
   4   1  14        7.12        7.24      0.86 o 
   5   1  14      199.69      209.17      3.34 o 
   6   1  14       35.08       30.74      2.36 o 
   7   1  14       16.33       15.42      1.67 o 
   8   1  14        5.66        4.99      1.83 o 
   0   2  14       25.08       26.33      2.70 o 
   1   2  14       60.04       66.76      1.19 o 
   2   2  14       88.75       84.85      1.46 o 
   3   2  14       13.73       15.68      1.00 o 
   4   2  14       20.11       20.95      1.27 o 
   5   2  14       21.62       15.76      1.73 o 
   6   2  14        0.86        0.38      0.79 o 
   7   2  14        2.34        1.83      1.08 o 
   8   2  14        4.99        7.22      1.58 o 
   1   3  14       19.36       21.35      1.06 o 
   2   3  14       73.97       65.98      1.70 o 
   3   3  14        3.25        4.69      0.85 o 
   4   3  14        0.72       -0.17      0.76 o 
   5   3  14       20.76       22.08      2.62 o 
   6   3  14        7.69        6.15      1.25 o 
   7   3  14        7.31        7.71      1.83 o 
   0   4  14        7.42        4.87      1.13 o 
   1   4  14       41.03       39.34      1.61 o 
   2   4  14       15.53       17.43      1.13 o 
   3   4  14       34.99       32.81      1.57 o 
   4   4  14        3.38        2.51      1.05 o 
   5   4  14        1.56        2.96      1.20 o 
   6   4  14        6.57        6.43      2.21 o 
   1   5  14       22.59       26.33      1.82 o 
   2   5  14       12.02       14.58      1.66 o 
   3   5  14        1.32        1.52      1.16 o 
   4   5  14        1.45       -0.04      1.20 o 
   2   0  15      329.37      324.81      3.92 o 
   4   0  15       56.92       56.17      3.86 o 
   6   0  15      104.33      104.97      4.28 o 
   8   0  15       22.42       19.31      2.66 o 
   0   1  15      128.30      121.22      2.34 o 
   1   1  15      104.36       99.77      1.25 o 
   2   1  15      200.53      208.10      2.34 o 
   3   1  15        2.01        0.56      0.56 o 
   4   1  15       40.26       37.94      2.46 o 
   5   1  15       60.40       54.96      1.91 o 
   6   1  15        3.99        3.91      1.14 o 
   7   1  15        1.10        0.71      1.15 o 
   8   1  15        7.66        6.99      1.53 o 
   1   2  15      127.84      124.30      1.54 o 
   2   2  15       86.52       82.01      1.50 o 
   3   2  15        3.66        3.22      0.75 o 
   4   2  15       97.91      103.82      2.60 o 
   5   2  15       43.51       33.42      1.60 o 
   6   2  15        0.61        0.71      0.77 o 
   7   2  15       10.69       11.80      1.52 o 
   8   2  15       14.47       10.98      3.38 o 
   0   3  15      133.16      125.83      2.87 o 
   1   3  15      170.12      170.08      2.63 o 
   2   3  15       45.08       43.37      1.39 o 
   3   3  15        7.13        7.99      0.96 o 
   4   3  15        1.00        2.30      0.97 o 
   5   3  15        1.13        0.44      0.88 o 
   6   3  15        6.59        4.29      1.17 o 
   7   3  15        4.74        4.67      1.60 o 
   1   4  15        8.83       12.26      1.05 o 
   2   4  15       47.55       50.53      2.23 o 
   3   4  15        8.17        9.95      1.09 o 
   4   4  15       31.73       33.98      2.04 o 
   5   4  15       19.37       17.73      1.69 o 
   6   4  15        1.72       -0.20      1.17 o 
   0   5  15        3.87        4.38      1.55 o 
   1   5  15        4.09        3.43      1.09 o 
   2   5  15       29.52       23.72      1.83 o 
   3   5  15        0.76        1.95      1.26 o 
   4   5  15        9.75        7.31      1.54 o 
   0   0  16      804.76      842.03      8.31 o 
   2   0  16       82.73       82.93      2.04 o 
   4   0  16       39.15       41.58      3.04 o 
   6   0  16       40.82       40.27      3.12 o 
   8   0  16        6.70        5.11      4.09 o 
   1   1  16       23.97       30.79      0.83 o 
   2   1  16      115.65      118.44      2.13 o 
   3   1  16       60.71       54.49      1.49 o 
   4   1  16      161.75      148.07      2.44 o 
   5   1  16       18.83       21.84      1.43 o 
   6   1  16       20.77       22.43      1.79 o 
   7   1  16        2.51        1.91      1.19 o 
   8   1  16        7.34        3.66      1.56 o 
   0   2  16      448.84      423.02      5.01 o 
   1   2  16       17.25       11.87      0.69 o 
   2   2  16       21.50       20.47      1.01 o 
   3   2  16      108.36       97.49      2.10 o 
   4   2  16      164.15      161.64      2.77 o 
   5   2  16       18.00       15.27      1.24 o 
   6   2  16        3.38        0.19      0.81 o 
   7   2  16        4.71        5.90      1.53 o 
   1   3  16      149.63      149.38      2.51 o 
   2   3  16        2.04        1.55      0.64 o 
   3   3  16       25.53       26.33      1.40 o 
   4   3  16        4.03        8.13      1.15 o 
   5   3  16        0.85        1.58      0.98 o 
   6   3  16        1.53        2.16      1.10 o 
   7   3  16       28.71       28.87      3.03 o 
   0   4  16        8.46       10.64      1.52 o 
   1   4  16       43.11       42.45      1.71 o 
   2   4  16        4.85        6.88      1.00 o 
   3   4  16       26.19       32.44      1.65 o 
   4   4  16        9.13       10.94      1.33 o 
   5   4  16        6.25        5.72      1.32 o 
   1   5  16        5.99        5.17      1.15 o 
   2   5  16        2.46       -0.62      1.35 o 
   3   5  16        1.83       -0.43      1.15 o 
   4   5  16        1.42        0.87      1.55 o 
   2   0  17      150.75      156.70      3.64 o 
   4   0  17       41.16       47.39      3.88 o 
   6   0  17       47.75       40.70      3.21 o 
   8   0  17        0.79        2.06      1.77 o 
   0   1  17      105.77       94.07      2.30 o 
   1   1  17       22.82       22.97      0.86 o 
   2   1  17        2.05        1.24      0.59 o 
   3   1  17      142.37      148.19      2.46 o 
   4   1  17      253.18      255.17      3.23 o 
   5   1  17        6.17        4.39      1.10 o 
   6   1  17       19.82       19.27      2.44 o 
   7   1  17        6.25        7.99      2.16 o 
   8   1  17        0.56        1.87      1.27 o 
   1   2  17      111.14      105.19      1.62 o 
   2   2  17       50.03       50.07      1.36 o 
   3   2  17      112.68      117.11      2.21 o 
   4   2  17        2.21        1.00      0.78 o 
   5   2  17        3.30        3.78      0.94 o 
   6   2  17       25.63       31.35      2.22 o 
   7   2  17        3.14        5.27      1.55 o 
   0   3  17      224.11      202.14      4.15 o 
   1   3  17       67.33       75.49      2.49 o 
   2   3  17        9.55       12.69      1.31 o 
   3   3  17      117.62      113.70      2.38 o 
   4   3  17        1.26        1.52      0.90 o 
   5   3  17        0.85        0.86      0.94 o 
   6   3  17        0.67       -1.42      0.94 o 
   1   4  17       16.16       14.58      1.19 o 
   2   4  17       33.05       31.82      1.62 o 
   3   4  17        6.45        6.57      1.02 o 
   4   4  17        4.31        4.23      1.14 o 
   5   4  17        3.05        1.01      1.31 o 
   0   5  17       17.48       19.98      2.32 o 
   1   5  17        3.56        2.80      1.04 o 
   2   5  17        0.23        0.30      1.11 o 
   3   5  17        1.15        0.59      1.18 o 
   0   0  18       53.06       49.38      2.25 o 
   2   0  18       32.66       30.39      1.98 o 
   4   0  18       64.87       61.49      2.70 o 
   6   0  18        3.49        2.27      1.41 o 
   1   1  18       32.38       26.93      0.93 o 
   2   1  18       57.23       55.93      1.51 o 
   3   1  18       24.08       27.22      1.29 o 
   4   1  18       36.86       42.07      2.11 o 
   5   1  18        2.98        0.24      0.88 o 
   6   1  18       16.88       13.65      1.57 o 
   7   1  18        0.58        0.09      1.13 o 
   0   2  18      181.07      184.06      3.21 o 
   1   2  18      169.65      154.63      2.22 o 
   2   2  18      176.94      190.35      2.49 o 
   3   2  18       67.12       51.25      1.61 o 
   4   2  18       25.17       22.89      1.31 o 
   5   2  18       11.62       10.95      1.10 o 
   6   2  18       16.60       14.94      2.83 o 
   7   2  18        0.76        0.03      1.30 o 
   1   3  18      211.89      220.31      3.12 o 
   2   3  18       10.42       12.15      1.10 o 
   3   3  18       51.25       52.22      1.82 o 
   4   3  18        1.17        0.60      0.88 o 
   5   3  18        2.94        2.49      1.05 o 
   6   3  18        0.47        1.27      1.44 o 
   0   4  18       53.06       49.18      2.65 o 
   1   4  18        1.38        1.21      0.84 o 
   2   4  18       21.64       20.69      1.39 o 
   3   4  18        3.85        3.21      0.93 o 
   4   4  18        1.04       -0.55      0.89 o 
   5   4  18        3.80        2.90      1.19 o 
   1   5  18        5.59        6.79      1.25 o 
   2   5  18        0.55       -0.37      1.19 o 
   3   5  18        1.76        2.57      1.38 o 
   2   0  19       46.79       44.59      2.27 o 
   4   0  19        4.39        5.93      1.41 o 
   6   0  19        8.22        9.50      2.92 o 
   0   1  19       53.99       50.01      2.77 o 
   1   1  19        6.35        9.41      0.84 o 
   2   1  19      321.92      313.81      4.41 o 
   3   1  19       16.65       19.58      1.36 o 
   4   1  19       71.99       80.90      2.20 o 
   5   1  19        1.49        0.91      0.97 o 
   6   1  19        1.52        0.32      1.08 o 
   7   1  19        1.51        0.46      1.11 o 
   1   2  19       26.82       27.00      1.37 o 
   2   2  19      346.63      350.59      3.54 o 
   3   2  19       44.50       40.65      1.93 o 
   4   2  19       27.64       24.72      1.77 o 
   5   2  19       46.81       45.24      3.25 o 
   6   2  19       17.85       14.15      2.91 o 
   7   2  19        1.16        0.70      1.39 o 
   0   3  19       10.13       10.27      1.24 o 
   1   3  19       40.47       41.83      1.48 o 
   2   3  19       34.89       32.17      1.56 o 
   3   3  19        2.55        1.26      0.80 o 
   4   3  19        5.11        3.69      1.04 o 
   5   3  19       60.86       59.70      2.70 o 
   6   3  19        4.95        2.13      2.14 o 
   1   4  19        5.60        4.66      0.96 o 
   2   4  19        0.64        1.02      0.86 o 
   3   4  19        0.23       -0.35      0.84 o 
   4   4  19        6.63        6.21      1.24 o 
   0   5  19       12.94       10.14      1.95 o 
   1   5  19        0.57        0.50      1.06 o 
   2   5  19        1.12        3.28      1.42 o 
   0   0  20       20.80       25.92      1.99 o 
   2   0  20       19.34       20.61      2.44 o 
   4   0  20      102.94      109.74      3.52 o 
   6   0  20        7.63        9.61      2.21 o 
   1   1  20       20.90       27.51      1.85 o 
   2   1  20       19.42       23.38      1.20 o 
   3   1  20       59.36       56.87      1.88 o 
   4   1  20       34.08       34.55      1.76 o 
   5   1  20        1.63        0.83      0.95 o 
   6   1  20        8.02        5.43      1.26 o 
   7   1  20        0.22       -0.51      1.21 o 
   0   2  20      258.48      277.73      4.24 o 
   1   2  20       32.56       29.55      1.63 o 
   2   2  20       48.90       50.45      1.79 o 
   3   2  20       54.44       59.52      1.95 o 
   4   2  20        1.96        1.27      0.76 o 
   5   2  20        3.35        0.20      1.08 o 
   6   2  20       16.82       12.45      2.04 o 
   1   3  20      167.10      172.23      2.88 o 
   2   3  20        3.64        2.41      0.83 o 
   3   3  20       16.52       15.54      1.38 o 
   4   3  20        0.14        0.47      0.87 o 
   5   3  20        4.12        5.19      1.16 o 
   0   4  20       44.45       43.86      2.64 o 
   1   4  20       14.38       12.93      1.39 o 
   2   4  20        5.27        3.67      0.96 o 
   3   4  20        8.65        8.43      1.43 o 
   4   4  20        0.18        0.32      0.98 o 
   1   5  20        0.92        1.16      1.26 o 
   2   0  21      148.96      141.66      5.99 o 
   4   0  21       68.13       64.96      3.00 o 
   6   0  21       23.38       29.16      3.05 o 
   0   1  21       81.73       95.52      2.22 o 
   1   1  21        8.33       11.61      1.03 o 
   2   1  21        2.28        2.21      0.84 o 
   3   1  21      106.25      110.02      2.50 o 
   4   1  21      116.57      119.66      2.72 o 
   5   1  21        5.59        4.35      1.36 o 
   6   1  21        2.23        1.05      1.24 o 
   1   2  21       56.32       52.61      2.48 o 
   2   2  21        0.88        1.36      0.58 o 
   3   2  21       76.59       75.25      1.91 o 
   4   2  21        4.55        5.00      1.18 o 
   5   2  21        0.74        1.01      1.11 o 
   6   2  21       27.88       25.81      2.41 o 
   0   3  21      165.26      164.79      5.34 o 
   1   3  21       72.43       74.25      2.21 o 
   2   3  21        6.35        5.75      0.93 o 
   3   3  21        2.72        4.57      1.03 o 
   4   3  21        1.42        2.25      1.01 o 
   5   3  21        1.55        2.40      1.06 o 
   1   4  21        7.52        8.42      1.28 o 
   2   4  21       16.10       15.12      1.34 o 
   3   4  21        6.28        8.14      1.17 o 
   4   4  21        1.59        0.79      1.04 o 
   2   0  22       76.95       88.57      3.13 o 
   4   0  22       86.05       93.91      3.54 o 
   6   0  22        5.22        3.29      2.32 o 
   1   1  22       14.70       13.59      1.33 o 
   2   1  22        4.98        4.74      0.94 o 
   3   1  22       21.79       23.86      1.49 o 
   4   1  22       51.97       55.14      2.12 o 
   5   1  22       23.88       20.97      1.66 o 
   6   1  22        2.94        2.72      1.24 o 
   0   2  22      119.99      137.68      5.84 o 
   1   2  22        3.04        2.51      0.54 o 
   2   2  22       15.36        9.70      1.94 o 
   3   2  22       26.94       19.99      1.58 o 
   4   2  22       25.60       23.12      1.72 o 
   5   2  22        1.86        1.24      1.10 o 
   6   2  22        2.61        4.07      1.77 o 
   1   3  22       42.12       42.55      2.82 o 
   2   3  22        0.90        0.76      0.80 o 
   3   3  22        1.74        0.89      0.94 o 
   4   3  22        0.62        0.84      0.95 o 
   5   3  22        0.22       -1.02      1.14 o 
   0   4  22       11.65        9.25      2.20 o 
   1   4  22       36.95       41.51      1.90 o 
   2   4  22        1.51        2.47      0.96 o 
   3   4  22        3.27        3.59      1.07 o 
   2   0  23      103.29      106.75      3.52 o 
   4   0  23       62.76       57.33      3.02 o 
   6   0  23       35.05       40.01      3.94 o 
   0   1  23       21.73       12.18      2.17 o 
   1   1  23       27.80       34.25      2.34 o 
   2   1  23       37.01       36.94      1.74 o 
   3   1  23        0.09        0.43      0.89 o 
   4   1  23        6.98        7.04      1.21 o 
   5   1  23       46.49       52.53      2.48 o 
   6   1  23        4.06        2.83      1.30 o 
   1   2  23        8.37        3.87      1.05 o 
   2   2  23       23.00       22.66      1.57 o 
   3   2  23        0.32        0.84      0.97 o 
   4   2  23       21.35       16.04      1.57 o 
   5   2  23        3.53        0.01      1.32 o 
   0   3  23       36.46       32.09      2.91 o 
   1   3  23       13.34       14.01      1.39 o 
   2   3  23       11.79       11.38      1.19 o 
   3   3  23        4.09        3.75      1.06 o 
   4   3  23        0.90        1.41      1.14 o 
   1   4  23       28.22       33.09      2.01 o 
   2   4  23       16.14       14.70      1.45 o 
   0   0  24      120.91      106.87      6.72 o 
   2   0  24       21.31       26.70      2.14 o 
   4   0  24        3.77        3.66      1.52 o 
   6   0  24       96.81      100.86      4.73 o 
   1   1  24       53.21       38.80      2.80 o 
   2   1  24       40.00       40.81      1.90 o 
   3   1  24       10.14       13.78      1.30 o 
   4   1  24        0.60        0.77      0.93 o 
   5   1  24       41.56       40.34      2.11 o 
   0   2  24        0.63        1.66      1.26 o 
   1   2  24        1.20        1.18      0.86 o 
   2   2  24        5.63        5.36      1.08 o 
   3   2  24        5.94        5.47      1.15 o 
   4   2  24        3.90        4.91      1.24 o 
   5   2  24        1.34        1.06      1.18 o 
   1   3  24        9.58       10.05      1.28 o 
   2   3  24       20.33       22.92      1.50 o 
   3   3  24        0.31        0.66      1.09 o 
   4   3  24        2.24        3.54      1.55 o 
   0   4  24        0.71       -1.31      2.34 o 
   1   4  24        4.12        3.41      1.15 o 
   2   0  25       15.16       11.23      1.72 o 
   4   0  25       17.20       26.90      5.27 o 
   0   1  25       33.15       21.53      2.84 o 
   1   1  25        4.45        6.15      1.51 o 
   2   1  25        1.96        2.28      0.92 o 
   3   1  25       13.43       17.03      2.03 o 
   4   1  25        1.19        0.29      0.99 o 
   5   1  25       10.33        9.08      1.37 o 
   1   2  25        8.36        5.83      1.24 o 
   2   2  25        4.95        2.89      1.14 o 
   3   2  25        0.93        2.41      1.06 o 
   4   2  25        0.21       -1.43      0.95 o 
   0   3  25       12.82       11.45      2.17 o 
   1   3  25        1.12        0.82      1.09 o 
   2   3  25        7.43       10.02      1.21 o 
   3   3  25        2.80        4.13      1.36 o 
   2   0  26       11.95        9.29      1.70 o 
   4   0  26       18.89       30.30      2.71 o 
   1   1  26       10.89        8.64      1.69 o 
   2   1  26        8.09        5.81      1.09 o 
   3   1  26        2.43        0.46      0.94 o 
   4   1  26        2.45        0.98      1.01 o 
   0   2  26        0.89        0.77      1.85 o 
   1   2  26       10.55       10.41      1.55 o 
   2   2  26        5.15        6.72      1.81 o 
   3   2  26        0.16        1.24      1.04 o 
   4   2  26        4.39        4.35      1.29 o 
   1   3  26        0.56        0.75      1.12 o 
   2   3  26        0.99        2.20      1.28 o 
   2   0  27        3.45        4.23      2.22 o 
   4   0  27        4.69        7.43      1.73 o 
   0   1  27        1.71        0.22      2.12 o 
   1   1  27       10.56        9.99      1.70 o 
   2   1  27        5.26        5.06      1.28 o 
   3   1  27        5.34        3.50      1.15 o 
   4   1  27        1.99        3.38      1.12 o 
   1   2  27        1.45        4.77      2.04 o 
   2   2  27        5.25       10.36      1.79 o 
   3   2  27        1.07        0.13      1.08 o 
   0   3  27        3.18        3.20      1.82 o 
   1   3  27        0.63        1.62      1.52 o 
   0   0  28       17.18        6.42      3.07 o 
   2   0  28        2.63        2.85      2.17 o 
   1   1  28        3.62        2.61      1.44 o 
   2   1  28        9.69        7.63      1.67 o 
   3   1  28        5.25        7.91      1.26 o 
   0   2  28        3.17        2.04      2.77 o 
   1   2  28        0.31       -0.45      1.85 o 
   2   2  28        3.58        4.96      1.84 o 
   2   0  29        3.80        4.75      2.37 o 
   0   1  29        0.67       -0.28      3.14 o 
   1   1  29        3.15        3.09      1.51 o 
   2   1  29        2.01        0.31      1.43 o 
   1   2  29        1.09        1.77      2.06 o 
   0   0  30        1.06       -1.31      2.77 o 
   1   1  30        1.93        0.92      1.49 o 
                                                 
